# Supplementary material for: Voided Urinary Microbiota Is Stable Over Time but Impacted by Post Void Storage
Source: Front Cell Infect Microbiol. 2020 Aug 25;10:435. doi: 10.3389/fcimb.2020.00435 (PMC7477311; doi:10.3389/fcimb.2020.00435)
Supplement: Supplementary Table 1 — 16S rRNA gene sequencing metadata. Information describing the samples used for investigating storage. [file Table_1.XLSX]

## Sheet: Ark1
SeqID	LibID	Name	Donor	Storage	Time	Replicate	Storage group	ConcExt	ConcLib
16SAMP-16199	LIB-CP154-5-A-1	A -20 24h_1	A	-20	24	1	-20 24 h	0.720688	1.35438
16SAMP-16201	LIB-CP154-7-A-1	A -20 72h_1	A	-20	72	1	-20 72 h	0.506734	0.332477
16SAMP-16205	LIB-CP154-11-A-1	A 4 24h_1	A	4	24	1	4 24 h	0.950408	0.84445
16SAMP-16203	LIB-CP154-9-A-1	A 4 4h_1	A	4	4	1	4 4 h	0.908743	0.7649
16SAMP-16207	LIB-CP154-13-A-1	A 4 72h_1	A	4	72	1	4 72 h	0.560786	0.699629
16SAMP-16197	LIB-CP154-3-A-1	A -80 >72h_1	A	-80	>72	1	-80 >72 h	2.32647	0.791417
16SAMP-16195	LIB-CP154-1-A-1	A RT 0h_1	A	RT	0	1	RT 0 h	1.42111	0.803655
16SAMP-16200	LIB-CP154-6-A-1	A -20 24h_2	A	-20	24	2	-20 24 h	0.658754	2.04381
16SAMP-16202	LIB-CP154-8-A-1	A -20 72h_2	A	-20	72	2	-20 72 h	0.504482	2.88826
16SAMP-16206	LIB-CP154-12-A-1	A 4 24h_2	A	4	24	2	4 24 h	0.543894	0.889324
16SAMP-16204	LIB-CP154-10-A-1	A 4 4h_2	A	4	4	2	4 4 h	0.908743	0.789377
16SAMP-16208	LIB-CP154-14-A-1	A 4 72h_2	A	4	72	2	4 72 h	0.917751	1.27075
16SAMP-16198	LIB-CP154-4-A-1	A -80 >72h_2	A	-80	>72	2	-80 >72 h	1.29499	0.958675
16SAMP-16196	LIB-CP154-2-A-1	A RT 0h_2	A	RT	0	2	RT 0 h	3.55727	0.899523
16SAMP-16213	LIB-CP154-19-A-1	B -20 24h_1	B	-20	24	1	-20 24 h	0.949282	3.55526
16SAMP-16215	LIB-CP154-21-A-1	B -20 72h_1	B	-20	72	1	-20 72 h	0.870456	3.17587
16SAMP-16219	LIB-CP154-24-A-1	B 4 24h_1	B	4	24	1	4 24 h	1.1486	2.7312
16SAMP-16217	LIB-CP154-28-A-1	B 4 4h_1	B	4	4	1	4 4 h	1.42899	4.50781
16SAMP-16221	LIB-CP154-26-A-1	B 4 72h_1	B	4	72	1	4 72 h	1.33327	2.43952
16SAMP-16211	LIB-CP154-17-A-1	B -80 >72h_1	B	-80	>72	1	-80 >72 h	1.697	4.91372
16SAMP-16209	LIB-CP154-15-A-1	B RT 0h_1	B	RT	0	1	RT 0 h	6.73731	2.41912
16SAMP-16214	LIB-CP154-20-A-1	B -20 24h_2	B	-20	24	2	-20 24 h	0.826539	4.4405
16SAMP-16216	LIB-CP154-22-A-1	B -20 72h_2	B	-20	72	2	-20 72 h	1.15761	4.38339
16SAMP-16220	LIB-CP154-25-A-1	B 4 24h_2	B	4	24	2	4 24 h	0.981938	2.47624
16SAMP-16218	LIB-CP154-23-A-1	B 4 4h_2	B	4	4	2	4 4 h	1.34228	4.67711
16SAMP-16222	LIB-CP154-27-A-1	B 4 72h_2	B	4	72	2	4 72 h	1.27134	2.75568
16SAMP-16212	LIB-CP154-18-A-1	B -80 >72h_2	B	-80	>72	2	-80 >72 h	1.84451	3.00861
16SAMP-16210	LIB-CP154-16-A-1	B RT 0h_2	B	RT	0	2	RT 0 h	2.70709	1.45841
16SAMP-16227	LIB-CP154-33-A-1	C -20 24h_1	C	-20	24	1	-20 24 h	2.60574	0.895443
16SAMP-16229	LIB-CP154-35-A-1	C -20 72h_1	C	-20	72	1	-20 72 h	2.07536	0.987231
16SAMP-16233	LIB-CP154-39-A-1	C 4 24h_1	C	4	24	1	4 24 h	5.56169	1.97446
16SAMP-16231	LIB-CP154-37-A-1	C 4 4h_1	C	4	4	1	4 4 h	1.29048	4.97899
16SAMP-16235	LIB-CP154-41-A-1	C 4 72h_1	C	4	72	1	4 72 h	1.25107	1.10758
16SAMP-16225	LIB-CP154-31-A-1	C -80 >72h_1	C	-80	>72	1	-80 >72 h	6.79699	2.65165
16SAMP-16223	LIB-CP154-29-A-1	C RT 0h_1	C	RT	0	1	RT 0 h	13.2978	3.5471
16SAMP-16228	LIB-CP154-34-A-1	C -20 24h_2	C	-20	24	2	-20 24 h	3.28814	0.830172
16SAMP-16230	LIB-CP154-36-A-1	C -20 72h_2	C	-20	72	2	-20 72 h	2.68119	0.934198
16SAMP-16234	LIB-CP154-40-A-1	C 4 24h_2	C	4	24	2	4 24 h	4.29936	3.92037
16SAMP-16232	LIB-CP154-38-A-1	C 4 4h_2	C	4	4	2	4 4 h	2.78366	2.23963
16SAMP-16236	LIB-CP154-42-A-1	C 4 72h_2	C	4	72	2	4 72 h	1.6711	3.57157
16SAMP-16226	LIB-CP154-32-A-1	C -80 >72h_2	C	-80	>72	2	-80 >72 h	5.27792	3.48795
16SAMP-16224	LIB-CP154-30-A-1	C RT 0h_2	C	RT	0	2	RT 0 h	13.2663	2.98209
16SAMP-16241	LIB-CP154-47-A-1	D -20 24h_1	D	-20	24	1	-20 24 h	0.961668	0.252927
16SAMP-16243	LIB-CP154-49-A-1	D -20 72h_1	D	-20	72	1	-20 72 h	0.029278	0.0489536
16SAMP-16247	LIB-CP154-53-A-1	D 4 24h_1	D	4	24	1	4 24 h	0.354714	3.98156
16SAMP-16245	LIB-CP154-51-A-1	D 4 4h_1	D	4	4	1	4 4 h	0.440295	0.511973
16SAMP-16249	LIB-CP154-55-A-1	D 4 72h_1	D	4	72	1	4 72 h	0.415522	5.3645
16SAMP-16239	LIB-CP154-45-A-1	D -80 >72h_1	D	-80	>72	1	-80 >72 h	1.10693	3.35536
16SAMP-16237	LIB-CP154-43-A-1	D RT 0h_1	D	RT	0	1	RT 0 h	1.22967	0.734304
16SAMP-16242	LIB-CP154-48-A-1	D -20 24h_2	D	-20	24	2	-20 24 h	0.417774	6.09676
16SAMP-16244	LIB-CP154-50-A-1	D -20 72h_2	D	-20	72	2	-20 72 h	0.0563038	0.30596
16SAMP-16248	LIB-CP154-54-A-1	D 4 24h_2	D	4	24	2	4 24 h	0.618215	3.83878
16SAMP-16246	LIB-CP154-52-A-1	D 4 4h_2	D	4	4	2	4 4 h	0.396379	0.134622
16SAMP-16250	LIB-CP154-56-A-1	D 4 72h_2	D	4	72	2	4 72 h	0.30404	9.13801
16SAMP-16240	LIB-CP154-46-A-1	D -80 >72h_2	D	-80	>72	2	-80 >72 h	0.561912	3.15139
16SAMP-16238	LIB-CP154-44-A-1	D RT 0h_2	D	RT	0	2	RT 0 h	1.41322	0.801615
16SAMP-16255	LIB-CP154-61-A-1	E -20 24h_1	E	-20	24	1	-20 24 h	0.207198	2.8903
16SAMP-16257	LIB-CP154-63-A-1	E -20 72h_1	E	-20	72	1	-20 72 h	0.112608	1.05046
16SAMP-16261	LIB-CP154-67-A-1	E 4 24h_1	E	4	24	1	4 24 h	0.15202	1.04434
16SAMP-16259	LIB-CP154-65-A-1	E 4 4h_1	E	4	4	1	4 4 h	0.149768	0.979072
16SAMP-16263	LIB-CP154-69-A-1	E 4 72h_1	E	4	72	1	4 72 h	0.199315	3.71844
16SAMP-16253	LIB-CP154-59-A-1	E -80 >72h_1	E	-80	>72	1	-80 >72 h	0.371605	3.74903
16SAMP-16251	LIB-CP154-57-A-1	E RT 0h_1	E	RT	0	1	RT 0 h	0.876087	1.90307
16SAMP-16256	LIB-CP154-62-A-1	E -20 24h_2	E	-20	24	2	-20 24 h	0.113734	4.76482
16SAMP-16258	LIB-CP154-64-A-1	E -20 72h_2	E	-20	72	2	-20 72 h	0.180172	0.377351
16SAMP-16262	LIB-CP154-68-A-1	E 4 24h_2	E	4	24	2	4 24 h	0.200441	2.48848
16SAMP-16260	LIB-CP154-66-A-1	E 4 4h_2	E	4	4	2	4 4 h	0.537138	0.868927
16SAMP-16264	LIB-CP154-70-A-1	E 4 72h_2	E	4	72	2	4 72 h	0.113734	6.56182
16SAMP-16254	LIB-CP154-60-A-1	E -80 >72h_2	E	-80	>72	2	-80 >72 h	0.969551	4.22021
16SAMP-16252	LIB-CP154-58-A-1	E RT 0h_2	E	RT	0	2	RT 0 h	1.22855	1.26056
