# Supplementary material for: Voided Urinary Microbiota Is Stable Over Time but Impacted by Post Void Storage
Source: Front Cell Infect Microbiol. 2020 Aug 25;10:435. doi: 10.3389/fcimb.2020.00435 (PMC7477311; doi:10.3389/fcimb.2020.00435)
Supplement: Supplementary Table 2 — 16S rRNA gene sequencing OTUtable. OTU table documenting numbers of different OTUs generated during the 16S rRNA gene sequencing of the samples used for investigating storage. [file Table_2.XLSX]

## Sheet: Ark1
OTU	16SAMP-16265	16SAMP-16245	16SAMP-16248	16SAMP-16232	16SAMP-16235	16SAMP-16260	16SAMP-16262	16SAMP-16263	16SAMP-16228	16SAMP-16243	16SAMP-16207	16SAMP-16251	16SAMP-16253	16SAMP-16205	16SAMP-16242	16SAMP-16226	16SAMP-16214	16SAMP-16247	16SAMP-16222	16SAMP-16202	16SAMP-16256	16SAMP-16200	16SAMP-16261	16SAMP-16218	16SAMP-16266	16SAMP-16212	16SAMP-16233	16SAMP-16224	16SAMP-16217	16SAMP-16236	16SAMP-16208	16SAMP-16220	16SAMP-16239	16SAMP-16246	16SAMP-16264	16SAMP-16229	16SAMP-16312	16SAMP-16198	16SAMP-16258	16SAMP-16313	16SAMP-16204	16SAMP-16254	16SAMP-16259	16SAMP-16240	16SAMP-16206	16SAMP-16255	16SAMP-16238	16SAMP-16210	16SAMP-16225
OTU_467	0	0	0	0	0	0	0	0	0	0	0	0	0	0	0	0	0	0	0	0	0	0	0	0	35	0	0	0	0	0	0	0	0	0	0	0	0	0	0	47	0	0	0	0	0	0	0	0	0
OTU_841	0	0	0	0	0	0	0	0	0	0	0	0	0	0	0	0	0	0	0	0	0	0	0	0	19	0	0	0	0	0	0	0	0	0	0	0	0	0	0	24	0	0	0	0	0	0	0	0	0
OTU_1001	0	39	0	0	0	0	0	0	0	0	0	0	0	0	0	0	0	0	0	0	0	0	0	0	0	0	0	0	0	0	0	0	0	0	0	0	0	0	0	0	0	0	0	0	0	0	0	0	0
OTU_950	0	0	0	0	0	0	1	0	0	0	0	0	0	0	0	0	0	0	0	5	0	0	0	0	6	0	0	0	0	0	0	0	0	0	0	0	0	0	0	1	0	2	0	0	0	0	0	0	0
OTU_927	0	0	0	0	0	0	0	0	0	0	0	0	0	0	0	0	0	1	0	44	0	0	0	10	0	0	0	0	0	0	0	0	0	0	0	0	0	0	0	0	0	21	0	0	0	0	0	0	0
OTU_842	0	1	0	0	0	0	0	0	0	0	0	0	0	0	0	1	0	42	0	13	0	0	0	1	0	0	0	0	0	0	0	0	0	1	0	0	0	0	0	0	0	3	0	0	0	0	0	1	0
OTU_995	0	0	0	0	0	0	0	0	0	0	0	0	0	0	0	0	0	0	0	0	0	0	0	0	9	0	0	0	0	0	0	0	0	0	0	0	0	0	0	10	0	0	0	0	0	0	0	0	0
OTU_235	0	2	0	0	0	42	3	1	6	1	0	43	20	0	1	3	0	0	0	0	45	0	0	0	0	0	1	5	0	0	0	0	0	14	8	25	0	0	0	0	2	0	15	1	5	6	7	0	1
OTU_510	0	0	0	0	0	0	0	0	0	77	0	0	0	0	0	0	0	0	0	0	0	0	0	0	0	0	0	0	0	0	0	0	3	0	0	0	0	0	0	0	0	0	0	0	0	0	0	0	0
OTU_1009	0	0	0	0	0	0	0	0	0	0	0	0	0	0	0	0	0	0	0	0	0	0	0	0	10	0	0	0	0	0	0	0	0	0	0	0	0	0	0	12	0	0	0	0	0	0	0	0	0
OTU_546	0	0	0	0	0	0	0	0	0	0	0	0	0	0	0	0	0	0	0	0	0	0	0	0	19	0	0	0	0	0	0	0	0	0	0	0	0	0	0	16	0	0	0	0	0	0	0	0	0
OTU_254	0	1	0	0	0	0	0	0	0	0	0	0	0	0	0	0	0	0	0	0	0	0	0	0	0	0	0	0	0	0	0	0	0	163	0	0	0	0	0	0	0	0	0	0	0	0	0	0	0
OTU_1042	0	0	0	0	0	0	0	0	0	0	0	0	0	0	0	0	0	0	0	0	0	0	0	0	3	0	0	0	0	0	0	0	0	0	0	0	0	0	0	5	0	0	0	0	0	0	0	0	0
OTU_466	0	0	0	0	0	0	0	0	0	0	0	0	0	0	0	0	0	0	0	0	0	0	0	0	34	0	0	0	0	0	0	0	0	0	0	0	0	0	0	50	0	0	0	0	0	0	0	0	0
OTU_359	0	0	0	0	0	0	0	0	0	0	0	0	0	0	0	0	0	17	0	12	0	0	0	7	1	0	0	0	0	0	0	0	0	92	0	0	0	0	0	2	0	25	0	0	0	0	0	0	0
OTU_1003	0	14	0	0	0	0	0	0	0	0	0	0	0	0	0	0	0	0	0	17	0	0	0	0	6	0	0	0	0	0	0	0	0	0	0	0	0	1	0	7	0	2	0	0	0	0	0	0	0
OTU_509	0	0	0	0	0	0	0	0	0	0	0	0	0	0	0	0	0	0	0	0	0	0	0	0	1	0	0	0	0	0	20	0	0	0	0	0	0	0	0	1	0	0	0	0	0	0	0	1	0
OTU_697	0	0	0	0	0	0	0	0	0	0	1	3	0	0	0	0	0	0	0	0	0	0	0	0	0	0	0	0	0	0	0	0	0	0	0	0	1	0	0	0	0	0	0	0	0	0	0	0	0
OTU_181	1	0	0	0	0	0	0	0	0	0	0	0	0	0	0	0	0	0	0	0	0	0	0	0	94	0	0	0	0	0	0	0	0	0	0	0	0	0	0	118	0	0	0	0	0	0	0	0	0
OTU_444	0	0	0	0	0	0	0	0	0	0	0	0	0	0	0	0	0	1	0	36	0	0	0	3	0	0	0	0	0	0	0	0	0	0	0	0	0	0	0	0	0	17	0	0	0	0	0	0	0
OTU_883	0	0	0	0	0	0	0	0	0	0	0	0	0	0	0	0	0	0	0	0	0	0	0	0	10	0	0	0	0	0	0	0	0	0	0	0	0	0	0	10	0	0	0	0	0	0	0	0	0
OTU_579	0	0	0	0	0	0	0	0	0	0	1	0	0	5	0	0	0	0	0	0	0	4	1	0	1	0	0	0	0	0	9	0	0	0	0	0	0	1	0	1	2	0	0	0	0	0	0	1	0
OTU_197	0	0	0	0	0	2	0	0	0	0	0	0	0	0	32	8	0	2	0	7	5	0	1	0	73	0	0	0	0	0	0	0	0	0	0	0	0	0	1	79	0	3	0	0	1	1	11	12	0
OTU_36	1	192	0	0	0	0	1	0	0	76	0	0	0	0	6	15	0	22	0	69	2	0	0	9	21	0	0	0	0	2	0	0	0	2598	6	0	0	0	0	17	0	57	2	2	0	0	5	4	0
OTU_788	0	0	0	0	0	0	0	0	0	0	0	0	0	0	0	0	0	0	0	0	0	0	0	0	39	0	0	0	0	0	0	0	0	0	0	0	0	0	0	37	0	0	0	0	0	0	0	0	0
OTU_425	0	0	0	0	0	0	0	0	0	0	0	0	0	0	0	0	0	0	0	0	0	0	0	0	39	0	0	0	0	0	0	0	0	0	0	0	0	0	0	63	0	1	0	0	0	0	0	0	0
OTU_248	0	0	0	0	0	0	0	0	0	0	0	0	0	0	0	0	0	0	0	0	0	0	0	0	135	0	0	0	0	0	0	0	0	0	0	0	0	0	2	180	0	0	0	0	0	0	0	0	0
OTU_33	0	0	0	8	31	0	0	0	402	0	0	0	0	0	0	271	0	0	4	0	0	0	0	1	2	0	26	583	1	9	0	1	0	0	0	408	0	0	0	0	0	0	0	0	0	0	0	0	124
OTU_239	0	0	0	0	0	19	3	1	0	0	13	84	20	7	0	0	1	0	0	0	12	0	0	0	0	0	0	0	0	0	0	0	0	0	2	0	0	0	0	0	0	0	22	0	0	0	0	0	0
OTU_964	0	0	0	0	0	0	0	0	0	0	0	0	0	0	0	0	0	0	0	0	0	0	0	0	5	0	0	0	0	0	0	0	0	0	0	0	0	0	0	5	0	1	0	0	0	0	0	0	0
OTU_975	0	0	0	0	0	0	0	0	0	0	0	0	0	0	0	7	0	0	0	1	0	0	0	0	6	0	0	0	0	0	0	0	0	0	0	0	0	0	0	7	0	0	0	0	0	0	0	0	0
OTU_813	0	0	0	0	0	0	0	0	0	0	0	0	0	0	0	9	0	0	0	0	0	0	0	0	0	0	0	0	0	0	0	0	0	0	0	0	0	0	0	0	0	1	0	0	0	0	0	1	0
OTU_238	1	0	0	0	0	0	0	0	0	0	0	0	0	0	0	0	0	0	0	0	0	0	0	0	57	0	0	0	0	0	0	0	0	1	0	0	0	0	0	55	0	13	0	0	0	0	0	0	0
OTU_153	0	0	0	0	0	0	0	0	0	0	0	0	0	0	0	0	0	0	0	14	0	0	0	0	211	0	0	0	0	0	0	0	0	0	0	0	1	4	0	238	0	0	0	0	0	0	0	5	0
OTU_1129	0	0	0	0	0	0	0	0	0	0	0	0	0	0	0	0	0	0	0	0	0	0	0	0	5	0	0	0	0	0	0	0	0	0	0	0	0	0	0	2	0	0	0	0	0	0	0	0	0
OTU_629	0	0	0	0	0	0	0	0	0	0	0	0	0	0	0	0	0	0	0	0	0	0	0	0	13	0	0	0	0	0	0	0	0	0	0	0	0	0	0	29	0	0	0	0	0	0	0	0	0
OTU_597	0	0	0	0	0	0	0	0	0	0	0	0	0	0	0	0	0	0	0	0	0	0	0	0	8	0	0	0	0	0	0	0	0	0	0	0	0	0	0	10	0	0	0	0	0	0	0	0	0
OTU_1008	0	0	0	0	0	0	0	0	0	0	0	0	0	0	0	0	0	0	0	0	0	0	0	0	7	0	0	0	0	0	0	0	0	0	0	0	0	0	0	10	0	1	0	0	0	0	0	0	0
OTU_323	0	0	0	0	0	0	0	0	0	0	0	0	0	0	0	2	0	0	0	34	0	0	0	0	0	0	0	0	0	0	0	0	0	187	2	0	0	0	0	1	0	2	0	0	0	0	0	3	0
OTU_340	0	0	0	0	0	0	0	0	0	0	0	0	0	0	0	0	0	0	0	0	0	0	0	0	68	0	0	0	0	0	0	0	0	0	0	0	0	0	0	119	0	0	0	0	0	0	0	0	0
OTU_809	0	0	0	0	0	0	0	0	0	0	0	0	0	0	0	0	0	22	0	0	0	0	0	0	0	0	0	0	0	0	0	0	0	0	0	0	0	0	0	0	0	0	0	0	0	0	0	0	0
OTU_1039	0	0	0	0	0	0	0	0	0	0	0	0	0	0	0	0	0	0	0	0	0	0	0	0	5	0	0	0	0	0	0	0	0	0	0	0	0	0	0	4	0	0	0	0	0	0	0	0	0
OTU_798	0	0	0	0	0	0	0	0	0	0	0	0	0	0	0	0	0	0	0	0	0	0	0	0	6	0	0	0	0	0	0	0	0	0	0	0	0	0	0	24	0	0	0	0	0	0	0	0	0
OTU_214	1	0	0	0	0	0	1	0	0	0	0	0	0	1	0	0	0	0	0	0	1	1	0	0	156	0	0	0	0	0	0	0	0	0	0	0	0	0	0	161	0	0	0	0	1	0	1	0	0
OTU_1100	0	0	0	0	0	0	0	0	0	0	0	0	0	0	0	0	0	0	0	0	0	0	0	0	29	0	0	0	0	0	0	0	0	0	0	0	0	0	0	39	0	0	0	0	0	0	0	0	0
OTU_886	0	0	2	0	0	0	0	0	0	0	0	0	0	0	0	0	0	0	0	0	0	0	0	0	0	0	0	0	0	0	0	0	0	4	0	0	0	0	0	0	0	0	0	1	0	0	1	0	0
OTU_826	0	0	0	0	0	0	0	0	0	0	0	0	0	0	0	0	0	0	0	0	0	0	0	0	15	0	0	0	0	0	0	0	0	0	0	0	0	0	0	13	0	0	0	0	0	0	0	0	0
OTU_73	0	0	0	0	0	0	0	0	0	0	17	1	0	26	0	0	0	0	0	0	0	30	0	0	11	0	0	0	0	1	26	0	0	0	2	0	9	42	0	13	43	0	0	0	31	0	0	2	0
OTU_708	0	0	0	0	0	0	0	0	0	0	0	0	0	0	0	0	0	0	0	0	0	0	0	0	15	0	0	0	0	0	0	0	0	0	0	0	0	0	0	23	0	0	0	0	0	0	0	0	0
OTU_1025	0	0	0	0	0	0	39	0	0	0	0	0	0	0	0	0	0	0	0	0	0	0	0	0	0	0	0	0	0	0	0	0	0	0	0	0	0	0	0	0	0	0	0	0	0	0	0	0	0
OTU_689	0	0	0	0	0	0	0	0	0	0	0	0	0	0	0	0	0	0	0	0	0	0	0	0	0	0	0	0	0	0	0	0	0	0	0	0	0	0	0	0	0	0	0	0	0	0	0	0	0
OTU_449	0	0	0	0	0	0	0	0	0	0	0	0	0	0	0	0	0	0	0	0	0	0	0	0	0	0	0	0	0	0	0	0	0	0	0	0	0	0	0	0	0	0	0	0	0	0	0	0	0
OTU_259	0	0	0	0	0	0	0	0	0	0	0	0	0	0	0	0	0	0	0	0	0	0	0	0	0	0	0	0	0	0	0	0	0	95	0	0	0	0	0	0	0	0	0	0	0	0	1	1	0
OTU_84	1	0	0	0	0	0	0	0	0	0	0	0	0	0	1	0	0	0	0	17	0	0	0	0	484	0	0	0	0	0	0	0	0	0	0	0	0	0	2	505	0	3	0	0	0	0	0	0	0
OTU_861	0	0	0	0	0	0	0	0	0	0	0	0	0	0	0	0	0	0	0	0	0	0	0	0	15	0	0	0	0	0	0	0	0	0	0	0	0	0	0	23	0	1	0	0	0	0	0	0	0
OTU_938	0	0	0	0	1	0	0	2	0	0	0	1	0	0	0	0	0	0	0	10	0	0	0	0	2	0	0	0	0	0	0	0	0	0	0	0	0	0	0	0	0	0	3	0	0	0	0	0	0
OTU_478	0	1	0	0	0	1	0	0	0	0	0	0	0	0	0	40	0	1	0	38	0	0	0	0	0	1	0	0	0	1	1	0	0	0	0	0	0	0	0	0	0	6	0	0	0	0	137	67	0
OTU_267	0	0	0	0	0	1	0	0	0	0	0	0	0	0	0	0	0	0	0	0	0	0	0	0	0	0	0	0	0	0	0	0	0	0	122	0	0	0	0	0	0	0	0	0	0	0	0	0	0
OTU_376	0	0	0	0	0	0	0	0	0	0	0	0	0	0	0	0	0	24	0	0	0	0	1	5	0	0	0	0	0	0	0	0	0	0	0	0	0	0	0	1	0	0	0	0	0	0	0	1	0
OTU_301	0	0	0	0	0	0	0	0	0	0	0	0	0	0	0	0	0	0	0	1	0	0	0	0	0	0	0	0	0	0	0	0	0	0	0	0	0	0	0	0	0	0	0	0	0	0	0	0	0
OTU_983	0	0	0	0	0	0	0	0	0	0	0	0	0	0	0	0	0	0	0	0	0	0	0	1	17	0	0	0	0	0	0	0	0	0	0	0	0	0	0	11	0	0	0	0	0	0	0	0	0
OTU_1108	0	0	0	0	0	0	0	0	0	0	0	0	0	0	8	0	0	0	0	0	0	0	0	0	0	0	0	0	0	0	0	0	0	0	0	0	0	0	0	0	0	0	0	0	0	0	0	0	0
OTU_38	0	0	0	0	0	0	1	0	0	0	0	0	3	0	0	12	0	504	0	1651	0	0	4	297	0	0	0	0	0	0	0	0	1	8	0	0	0	0	0	0	0	987	0	0	0	0	0	0	0
OTU_481	0	0	0	0	0	0	0	0	0	0	0	0	0	0	0	0	0	0	0	15	0	0	0	0	0	0	0	0	0	0	0	0	0	0	0	0	0	0	0	0	0	0	0	0	0	0	0	0	0
OTU_120	0	0	0	0	0	1	0	0	2	0	0	0	0	0	66	8	0	29	0	220	0	0	0	5	0	0	0	0	0	6	0	1	0	0	0	0	0	0	0	0	0	113	0	0	0	0	0	2	0
OTU_1043	0	0	0	0	0	0	0	0	0	0	0	0	0	0	0	0	0	0	0	0	0	0	0	0	14	0	0	0	0	0	0	0	0	0	0	0	0	0	1	8	0	0	0	0	0	0	0	0	0
OTU_1066	0	0	0	0	0	0	0	0	0	0	0	0	0	0	0	0	0	17	0	0	0	0	0	0	0	0	0	0	0	0	0	0	0	0	0	0	0	0	0	0	0	4	0	0	0	0	0	0	0
OTU_1050	0	0	0	0	0	0	0	0	0	0	0	0	0	0	0	3	0	0	0	0	0	0	0	0	0	0	0	0	0	0	0	0	0	0	0	0	0	0	0	0	0	0	0	0	0	0	0	0	0
OTU_588	1	0	0	0	0	0	0	0	0	0	0	0	0	0	0	0	0	0	0	0	0	0	0	0	0	0	0	0	0	0	0	0	0	0	0	0	0	0	0	0	1	1	0	0	0	0	0	0	0
OTU_77	0	2	0	1	0	2	14	0	9	0	50	22	10	30	3	3	0	0	0	0	2	7	0	0	0	1	1	24	1	1	38	0	0	0	0	30	6	24	0	0	36	0	13	2	21	23	2	0	5
OTU_526	0	0	0	0	1	0	0	0	0	39	0	1	0	0	25	1	0	31	0	4	0	0	0	1	15	0	0	0	0	0	0	0	0	1	0	0	0	0	0	21	0	17	0	0	0	0	0	1	0
OTU_640	0	19	0	0	0	0	0	0	0	0	0	0	0	0	0	0	0	0	0	4	0	0	0	0	1	0	0	0	0	0	0	0	0	7	0	0	0	0	0	0	0	0	0	0	0	0	0	0	0
OTU_138	0	0	1	1	2	28	0	94	0	0	0	0	0	0	47	0	0	0	0	0	84	0	0	0	3	0	0	0	0	0	0	0	12	0	0	0	0	36	0	0	0	0	0	0	30	2	20	0	0
OTU_1106	0	0	0	0	0	0	0	0	0	0	0	0	0	0	0	0	0	0	0	0	0	0	0	0	2	0	0	0	0	0	0	0	0	0	0	0	0	0	0	4	0	0	0	0	0	0	0	0	0
OTU_67	0	0	0	0	5	0	1	0	13	101	81	0	0	55	0	8	0	8	0	12	6	12	0	0	5	0	1	4	0	0	48	0	0	30	0	0	22	32	1	4	87	10	0	0	76	0	0	6	0
OTU_45	4	76	0	0	0	4	1	0	0	1	0	1	0	3	0	14	0	0	0	56	0	1	0	3	726	1	0	0	0	2	4	0	0	0	1	0	2	32	4	914	15	22	6	0	3	0	0	36	0
OTU_243	1	0	0	0	0	0	0	0	0	0	0	0	0	0	0	0	0	0	0	3	0	0	0	0	75	0	0	14	0	0	0	0	0	0	0	0	0	0	0	70	0	2	1	0	0	0	0	0	0
OTU_560	0	0	0	0	0	0	0	0	0	0	0	0	0	0	0	0	0	0	0	0	0	0	0	0	34	0	0	0	0	0	0	0	0	0	0	0	0	0	0	38	0	1	0	0	0	0	0	0	0
OTU_727	0	0	0	0	0	0	8	0	0	0	0	0	0	0	0	2	0	0	0	6	0	0	0	0	0	0	0	0	0	0	0	0	0	0	0	0	0	0	0	0	0	0	1	0	0	0	16	3	0
OTU_614	0	0	0	0	0	0	0	0	0	0	0	0	0	0	0	0	0	0	0	0	0	0	0	0	0	0	0	0	0	0	0	0	0	61	0	0	0	0	0	0	0	0	0	0	0	0	0	0	0
OTU_616	0	14	0	0	0	32	17	0	0	0	0	0	3	0	0	0	0	12	0	8	0	0	256	0	0	0	0	0	0	0	0	0	0	281	0	0	0	0	0	0	0	304	0	0	0	1	1	0	0
OTU_837	0	0	0	0	0	0	0	0	0	0	0	0	0	0	0	0	0	0	0	0	0	0	0	0	0	0	0	0	0	0	0	0	0	0	0	27	0	0	0	0	0	0	1	0	0	0	0	0	0
OTU_504	0	0	0	0	0	0	0	0	0	0	0	0	0	0	1	0	0	0	0	0	0	2	0	0	1	0	0	0	0	0	13	0	0	84	2	0	1	0	0	0	0	1	0	0	0	0	0	8	0
OTU_725	1	0	0	0	1	0	0	0	0	0	0	0	0	0	0	11	0	0	0	0	0	0	0	0	0	0	0	0	0	0	0	0	0	0	0	0	0	0	0	0	0	2	0	0	0	0	0	1	0
OTU_1116	1	0	0	0	0	0	0	0	0	0	0	0	0	0	0	0	0	0	0	11	0	0	0	0	0	0	1	0	0	0	0	0	0	0	0	0	0	0	0	0	0	0	0	0	0	0	0	1	0
OTU_144	0	0	0	0	0	0	0	0	0	0	10	0	1	6	0	7	0	20	0	35	0	2	0	0	7	0	0	0	0	1	2	0	0	0	1	23	10	20	0	8	33	22	0	0	13	0	0	19	0
OTU_949	0	0	0	0	0	0	0	0	0	0	0	0	0	0	0	0	0	0	0	0	0	0	0	0	0	0	0	0	0	0	0	0	0	0	0	0	0	0	0	0	0	2	0	0	0	0	0	0	0
OTU_749	0	0	0	0	0	0	0	0	0	0	0	0	0	0	0	0	0	0	0	7	0	0	0	0	0	0	0	0	0	0	0	0	0	0	0	0	0	0	0	1	0	1	0	0	0	0	0	0	0
OTU_935	0	0	0	0	0	0	0	0	0	0	0	0	0	0	0	0	0	30	0	0	0	0	0	0	0	0	0	0	0	0	0	0	0	0	0	0	0	0	0	0	0	1	0	0	0	0	0	0	0
OTU_189	0	0	0	0	0	0	0	0	0	0	0	0	1	0	0	0	0	25	0	122	0	0	0	17	2	0	0	0	0	0	0	0	0	0	0	0	0	0	0	0	0	56	0	0	0	0	0	0	0
OTU_691	0	0	0	0	0	0	0	0	0	0	0	0	0	0	0	0	0	0	0	9	0	0	0	1	2	0	0	0	0	0	0	0	0	0	0	0	0	0	0	1	0	0	0	0	0	0	0	0	0
OTU_1112	0	0	0	0	0	0	0	0	0	0	0	0	0	0	0	0	0	17	0	10	0	0	1	0	11	0	0	0	0	0	0	0	0	0	0	0	0	0	1	21	0	2	0	0	0	0	0	1	0
OTU_192	0	0	0	0	0	5	21	0	15	0	0	29	9	0	0	9	0	0	0	0	20	0	0	0	0	0	4	55	0	1	0	0	0	0	0	4	1	0	0	0	0	0	0	0	0	0	0	0	24
OTU_489	0	0	0	0	0	0	0	0	1	0	0	0	0	1	1	0	0	1	0	6	0	0	6	0	0	0	0	1	0	0	1	0	0	0	0	0	0	0	0	1	0	2	0	0	4	0	0	0	0
OTU_1064	0	0	0	0	0	0	0	0	0	0	5	0	0	0	0	0	0	0	0	0	0	0	0	0	0	0	0	0	0	0	0	0	0	0	0	0	0	0	0	0	0	0	0	0	1	0	0	0	0
OTU_880	0	0	0	0	0	0	0	0	0	0	0	0	0	0	0	0	0	0	0	0	0	0	0	0	0	0	0	0	0	0	0	0	0	40	0	0	0	0	0	0	0	0	0	0	0	0	0	0	0
OTU_258	0	0	0	0	1	2	0	0	0	28	0	0	0	0	54	14	0	7	0	17	0	0	0	0	1	0	0	0	0	0	0	0	0	186	0	0	0	0	0	0	0	8	0	0	0	0	0	12	0
OTU_326	0	0	0	0	0	0	0	0	0	0	0	0	0	0	0	0	0	0	0	1	0	0	0	0	40	0	0	0	0	0	0	0	0	0	0	0	0	0	0	68	0	0	0	0	0	0	0	0	1
OTU_343	0	0	0	0	0	0	0	0	0	0	0	0	0	0	0	0	0	0	0	0	0	0	0	0	56	0	0	0	0	0	0	0	0	0	0	0	0	0	0	24	0	0	0	0	0	0	0	0	0
OTU_262	0	1	0	0	0	0	0	0	0	22	0	0	0	0	0	16	0	0	0	0	0	6	0	0	8	0	0	0	0	0	0	0	0	0	0	0	0	12	0	13	7	0	0	0	0	0	0	0	0
OTU_1092	0	0	0	0	0	0	0	0	0	0	0	0	0	0	0	0	0	0	0	0	0	0	0	0	2	0	0	0	0	0	0	0	0	0	0	0	0	0	0	3	0	0	0	0	0	0	0	0	0
OTU_654	0	0	0	0	0	25	0	0	0	0	0	0	0	0	0	0	0	0	0	0	0	0	0	0	0	0	0	0	0	0	0	0	0	0	0	0	0	0	0	0	0	0	0	0	0	0	0	0	0
OTU_240	0	0	0	0	0	0	1	0	0	0	0	0	0	0	0	0	0	7	0	108	0	0	0	7	3	0	0	0	0	0	0	0	0	1	0	0	0	1	0	6	0	61	0	0	0	0	0	0	0
OTU_1026	0	0	0	0	0	0	0	0	0	0	0	0	0	0	0	0	0	0	0	0	0	0	0	0	21	0	0	0	0	0	0	0	0	0	0	0	0	0	0	27	0	0	0	0	0	0	0	0	0
OTU_1021	0	0	0	0	0	0	0	0	0	0	0	0	0	0	0	0	0	0	0	0	0	0	0	0	1	0	0	0	0	0	0	0	0	0	0	0	0	0	0	3	0	0	0	0	0	0	0	0	0
OTU_249	5	168	0	0	0	4	0	0	0	0	0	0	0	0	92	6	0	2	0	12	0	0	4	0	0	0	0	0	0	1	0	0	0	0	0	0	0	0	0	0	0	7	0	1	0	0	24	36	0
OTU_98	0	0	0	0	0	0	0	0	0	0	0	0	0	0	0	0	0	110	0	312	0	0	1	59	0	0	0	0	0	0	0	0	0	0	0	0	0	0	0	1	0	253	0	0	0	0	0	0	0
OTU_838	0	0	0	0	0	0	0	0	0	0	0	0	0	0	0	8	0	0	0	3	0	0	0	0	0	0	0	0	0	0	0	0	0	0	0	0	0	0	0	0	0	0	0	0	0	0	0	7	0
OTU_1125	0	0	0	0	0	0	0	0	0	0	0	0	0	0	0	0	0	0	0	0	0	0	0	0	13	0	0	0	0	0	0	0	0	0	0	0	0	0	0	15	0	0	0	0	0	0	0	0	0
OTU_328	0	0	0	0	0	0	0	0	0	0	0	0	0	0	0	0	0	0	0	0	0	0	0	0	39	0	0	0	0	0	0	0	0	0	0	0	0	0	0	47	0	0	0	0	0	0	0	0	0
OTU_152	0	61	29	0	0	1	0	19	0	0	0	23	12	1	0	0	0	0	0	15	1	0	1	0	0	0	0	0	0	0	0	0	1	153	2	0	0	0	1	0	0	13	0	8	0	1	0	13	0
OTU_336	1	0	0	0	0	0	0	0	0	0	0	0	0	0	0	0	0	0	0	0	0	0	0	0	99	0	0	0	0	0	0	0	0	0	0	0	0	0	1	129	0	0	0	0	0	0	0	0	0
OTU_228	0	0	0	0	0	0	0	0	0	0	0	0	0	0	0	0	0	0	0	0	0	0	0	0	145	0	0	0	0	0	0	0	0	0	0	0	0	0	1	155	0	1	0	0	0	0	0	1	0
OTU_896	0	0	0	0	0	0	0	0	0	0	0	0	0	0	0	0	0	21	0	0	0	0	0	0	0	0	0	0	0	0	0	0	0	0	0	0	0	0	0	0	0	0	0	0	0	0	0	0	0
OTU_56	0	55	1	0	0	0	0	0	0	18	0	0	0	0	0	6	0	1482	0	4	1	1	0	0	5	0	0	0	0	1	0	0	3	9	1	0	0	0	0	7	0	11	0	0	0	4	0	4	0
OTU_465	0	0	0	0	0	0	0	0	0	0	0	0	0	0	0	0	0	0	0	0	0	0	0	0	32	0	0	0	0	0	0	0	0	0	0	0	0	0	0	30	0	0	0	0	0	0	0	0	0
OTU_1045	0	0	0	0	0	0	0	0	0	0	0	0	0	0	0	0	0	13	0	0	0	0	0	0	1	0	0	0	0	0	0	0	0	0	0	0	0	0	0	3	0	4	1	0	0	0	0	0	0
OTU_143	0	0	0	0	0	0	0	38	0	0	0	0	0	0	42	5	0	29	0	58	0	0	0	12	1	1	0	0	0	0	0	0	0	0	2	0	0	0	0	2	0	37	0	0	0	0	0	0	0
OTU_635	0	0	0	0	0	0	0	0	0	0	0	0	0	0	44	0	0	0	0	0	0	0	0	0	0	0	0	0	0	0	0	0	0	0	0	0	0	0	0	0	0	4	0	0	0	0	0	0	0
OTU_816	0	0	0	0	0	0	0	0	0	0	0	0	0	0	0	0	0	0	0	0	0	0	0	0	15	0	0	0	0	0	0	0	0	0	0	0	0	0	0	22	0	0	0	0	0	0	0	0	0
OTU_440	0	0	0	0	0	0	0	0	0	0	0	0	0	0	0	0	0	0	0	0	0	0	0	0	24	0	0	0	0	0	0	0	0	0	0	0	0	0	0	23	0	1	0	0	0	0	0	0	0
OTU_996	0	0	0	0	0	0	0	0	0	0	0	0	0	0	0	0	0	0	0	13	0	0	0	2	0	0	0	0	0	1	0	0	0	0	0	0	0	0	0	0	0	5	0	0	0	0	0	0	0
OTU_63	0	0	0	0	0	33	18	8	0	0	38	35	6	49	0	3	0	0	0	2	1	6	6	0	0	0	2	1	0	0	55	0	0	0	0	0	5	21	26	0	31	0	27	0	41	0	0	0	0
OTU_645	0	0	0	0	0	0	0	0	0	0	0	0	0	0	0	0	0	0	0	0	0	0	0	0	16	0	0	0	0	0	0	0	0	0	0	0	0	0	0	18	0	0	0	0	0	0	0	0	0
OTU_283	0	0	0	0	0	0	0	0	0	1	0	0	0	0	0	0	0	0	0	0	0	0	0	0	0	0	0	0	0	0	0	0	0	0	0	0	0	0	0	0	0	0	0	0	0	0	0	0	0
OTU_591	2	13	0	0	0	0	4	2	0	0	0	0	0	0	0	3	0	0	0	62	0	0	0	0	0	0	0	0	0	0	0	0	0	0	0	8	0	0	0	0	0	7	2	0	0	0	0	0	0
OTU_954	0	0	0	0	0	0	0	0	0	0	0	0	0	0	0	0	0	0	0	0	0	0	0	0	20	0	0	0	0	0	0	0	0	0	0	0	0	0	0	22	0	0	0	0	0	0	0	0	0
OTU_94	0	0	0	0	0	0	0	0	0	0	2	0	0	42	0	22	0	0	0	5	0	7	0	0	8	0	0	0	0	0	8	0	0	0	0	0	4	27	0	15	19	1	0	0	38	0	0	3	0
OTU_459	0	0	0	0	0	0	0	0	0	0	0	0	0	0	0	0	0	0	0	0	0	1	0	0	0	0	0	0	0	0	0	0	0	0	0	0	0	0	0	0	0	0	0	0	0	0	0	0	0
OTU_124	0	0	0	0	0	0	0	0	0	0	0	0	0	0	0	0	0	0	0	0	0	0	0	0	192	0	0	0	0	0	0	0	0	0	0	0	0	0	1	305	0	0	0	0	0	0	0	0	0
OTU_533	0	0	0	0	0	0	0	0	0	0	0	0	0	0	0	0	0	0	0	0	0	0	82	0	0	0	0	0	0	0	0	0	0	0	0	0	0	0	0	0	0	0	0	0	0	0	0	0	0
OTU_130	0	0	0	0	0	0	0	0	0	0	0	0	0	0	0	0	0	0	0	0	0	0	0	0	261	0	0	0	0	0	0	0	0	0	0	0	0	0	0	339	0	2	0	0	1	0	0	0	0
OTU_1059	0	0	0	0	0	0	0	0	0	0	0	0	0	0	0	0	0	0	0	0	0	0	0	0	0	0	0	0	0	0	0	0	0	0	0	0	0	0	0	0	0	3	0	0	0	0	0	0	0
OTU_260	0	0	0	0	0	0	0	0	0	0	0	0	0	0	0	0	0	0	0	0	0	0	0	0	20	0	0	0	0	0	0	0	0	0	0	0	0	0	0	42	0	1	0	0	0	0	0	0	0
OTU_270	0	1	0	0	0	0	0	0	0	0	0	0	0	1	0	0	0	0	0	0	0	0	0	0	61	0	0	0	0	0	0	0	0	0	0	0	0	0	0	78	0	0	5	0	0	0	0	0	0
OTU_316	0	0	0	0	0	0	0	0	0	0	0	0	0	0	0	0	0	0	0	0	0	0	0	0	69	0	0	0	0	0	0	0	0	0	0	0	0	0	0	77	0	0	0	0	0	0	0	0	0
OTU_721	0	0	0	0	0	0	0	0	0	0	0	0	0	1	0	0	0	0	0	3	0	0	0	0	0	0	0	0	0	0	0	0	0	0	0	0	0	14	0	0	7	0	0	0	19	0	0	1	0
OTU_410	0	0	0	0	0	0	0	0	0	0	0	0	0	0	0	0	0	0	0	0	0	0	0	0	92	0	0	0	0	0	0	0	0	0	0	0	0	0	0	62	0	0	0	0	0	0	0	0	0
OTU_516	1	0	0	0	0	0	1	0	0	0	0	1	1	0	11	3	0	0	0	0	0	0	0	0	7	0	0	0	0	0	0	0	0	0	0	0	0	0	0	5	0	2	0	0	0	0	1	8	0
OTU_856	0	0	0	0	0	0	0	0	0	0	0	0	0	0	0	0	0	0	0	0	0	0	0	0	0	0	0	0	0	0	0	0	0	0	0	0	0	0	0	0	0	0	0	0	0	0	0	0	0
OTU_393	0	0	0	0	0	0	0	0	0	1	0	0	0	0	0	0	0	0	0	0	0	0	0	0	0	0	0	0	0	0	0	0	0	0	0	0	0	0	0	0	0	0	0	0	0	0	0	0	0
OTU_170	0	0	0	0	0	0	0	0	0	0	0	1	0	11	0	0	0	0	0	2	0	6	1	0	0	0	0	0	0	1	1	0	0	0	0	0	0	24	0	0	5	0	0	0	6	0	0	1	0
OTU_966	0	0	0	0	0	0	0	0	0	0	0	0	0	0	0	0	0	15	0	0	0	0	0	0	0	0	0	0	0	0	0	0	0	0	0	0	0	0	0	0	0	0	0	0	0	0	0	0	0
OTU_662	0	0	0	0	0	0	0	0	0	0	0	0	0	0	0	0	0	0	0	0	0	0	0	0	2	0	0	0	0	0	0	0	0	0	0	0	0	0	0	9	0	0	0	0	0	0	0	0	0
OTU_916	0	50	0	0	0	0	0	0	0	0	0	0	0	0	0	0	0	0	0	0	0	0	0	0	0	0	0	0	0	0	0	0	0	0	0	1	0	0	0	0	0	0	0	0	0	0	0	0	0
OTU_755	0	0	0	1	0	0	0	0	0	0	0	0	0	0	0	0	0	20	0	0	0	0	0	0	1	0	0	0	0	0	0	0	0	0	3	0	0	0	1	4	0	2	0	0	0	0	0	0	0
OTU_304	0	0	0	0	0	0	0	0	0	0	0	0	2	0	0	0	0	19	0	104	0	0	0	17	4	0	0	0	0	0	0	0	0	1	0	0	0	0	0	8	0	59	0	0	0	0	0	0	0
OTU_380	0	0	0	0	0	0	5	0	0	0	0	0	0	0	0	8	0	0	0	41	0	0	0	0	0	0	0	0	0	0	0	0	0	0	0	0	0	0	0	0	0	16	0	0	0	0	0	0	0
OTU_373	0	0	0	0	0	0	0	0	0	0	0	0	0	0	0	3	0	0	0	0	0	0	0	0	0	0	0	0	0	0	0	0	0	0	0	0	0	0	0	0	0	0	103	0	0	0	0	0	0
OTU_1123	0	0	0	0	0	0	0	0	0	0	0	0	0	0	0	0	0	0	0	0	0	0	0	0	8	0	0	0	0	0	0	0	0	0	0	0	0	0	0	5	0	0	0	0	0	0	0	0	0
OTU_750	1	0	0	0	0	0	1	0	0	0	0	0	0	0	0	0	0	0	0	10	0	0	0	0	0	0	0	0	0	0	0	0	0	0	0	0	0	0	0	1	0	5	0	0	0	0	0	0	0
OTU_1078	0	0	0	0	0	0	0	0	0	0	0	0	0	0	0	0	0	0	0	0	0	0	0	0	2	0	0	0	0	0	0	0	0	0	0	0	0	0	0	6	0	0	0	0	0	0	0	0	0
OTU_1067	0	0	0	0	0	0	0	0	0	0	0	0	0	0	0	0	0	14	0	14	0	0	0	2	0	0	0	0	0	0	0	0	0	0	0	0	0	0	0	6	0	11	1	0	0	0	0	0	0
OTU_69	0	1	1	2	0	21	77	61	35	0	2	55	31	1	0	4	0	0	0	0	98	1	14	0	0	0	0	31	1	0	12	0	0	15	3	18	0	0	23	0	5	0	39	1	0	55	12	0	1
OTU_655	0	0	0	0	0	0	0	0	0	0	0	0	0	0	0	0	0	0	0	0	0	0	0	0	22	0	0	0	0	0	0	0	0	0	0	0	0	0	1	27	0	0	0	0	0	0	0	0	0
OTU_220	1	1	0	0	0	0	0	0	0	0	0	0	1	0	0	22	0	0	0	20	0	0	0	0	0	0	0	0	0	0	0	0	0	63	0	0	0	0	0	0	0	168	0	0	0	0	0	0	0
OTU_754	0	0	0	0	0	0	0	0	0	0	0	0	0	0	0	0	0	0	0	0	0	0	0	0	7	0	0	0	0	0	0	0	0	0	0	0	0	0	0	12	0	0	0	0	0	0	0	0	0
OTU_1072	0	0	0	0	0	0	0	0	0	0	12	0	0	0	0	0	0	0	0	0	0	0	0	0	0	0	0	0	0	0	0	0	0	0	0	0	0	0	0	0	0	0	0	0	0	0	0	0	0
OTU_963	0	0	0	0	0	1	0	0	0	0	0	0	0	0	0	0	0	0	0	2	0	1	0	0	7	0	0	0	0	0	0	0	0	0	0	0	0	0	0	11	0	0	0	0	0	0	0	0	0
OTU_891	0	0	0	0	0	0	0	0	0	0	0	0	0	0	0	0	0	0	0	4	0	0	0	0	0	0	0	0	0	0	0	0	0	0	0	0	0	0	0	0	0	49	0	0	0	0	0	0	0
OTU_475	0	0	0	0	0	0	0	0	0	0	0	0	0	0	0	0	0	0	0	0	0	0	1	0	81	0	0	0	0	0	0	0	0	0	0	0	0	0	0	88	0	0	0	0	0	0	0	0	0
OTU_23	1	142	1	0	0	3	0	0	0	133	0	0	3	0	39	53	0	12	0	76	7	0	4	4	336	0	0	0	0	4	0	0	0	2149	11	10	0	0	3	506	0	91	3	1	0	0	2	58	0
OTU_521	0	0	0	0	0	0	0	0	0	0	0	0	0	0	0	0	0	5	0	2	0	0	0	0	52	0	0	0	0	0	0	0	0	0	0	0	0	0	0	76	0	1	0	0	0	0	0	0	0
OTU_628	1	1246	1079	0	0	17	4	0	0	4	203	12	18	580	988	1	977	74	682	4	62	26	2	308	0	1613	1	1	1134	10	375	1165	636	4400	4	0	583	27	0	0	521	1	14	1761	662	46	303	2	0
OTU_139	0	0	0	0	0	0	0	0	0	2	13	0	2	0	0	11	0	177	0	224	0	1	48	37	43	0	0	0	0	0	16	0	0	23	1	0	0	0	0	55	0	198	4	0	0	0	0	2	0
OTU_280	0	0	0	0	0	0	0	0	0	0	0	0	0	0	0	0	0	0	0	0	0	0	0	1	125	0	0	0	0	0	0	1	0	0	1	0	0	0	1	185	0	0	0	0	0	0	0	0	0
OTU_417	0	0	0	0	0	0	0	0	0	0	0	0	0	17	0	0	0	0	0	0	0	0	0	0	1	0	0	0	0	0	0	0	0	0	0	0	0	0	0	1	0	1	0	0	0	0	0	1	0
OTU_219	0	0	0	0	0	0	0	0	0	0	15	0	0	7	0	4	0	0	0	0	0	2	0	0	90	0	0	0	0	2	0	0	0	0	0	0	2	2	0	78	17	0	0	0	13	0	0	1	0
OTU_294	0	0	0	0	0	0	0	0	0	0	0	0	0	0	0	0	0	0	0	0	0	0	0	0	48	0	0	0	0	0	0	0	0	0	0	0	0	0	1	97	0	0	0	0	0	0	0	0	0
OTU_952	0	0	0	0	0	0	0	0	0	0	0	0	0	0	1	0	0	0	0	16	0	0	0	0	0	0	0	0	0	0	0	0	0	0	0	0	0	0	0	2	0	0	0	0	0	0	28	1	0
OTU_623	0	0	0	0	0	0	0	0	0	0	20	0	0	0	0	0	0	0	0	0	0	0	1	0	0	0	0	0	0	0	0	0	0	0	0	0	0	2	0	0	0	0	0	0	0	0	0	1	0
OTU_885	0	0	0	0	0	0	0	0	0	0	0	0	0	0	0	0	0	0	0	0	0	0	0	0	27	0	0	0	0	0	0	0	0	0	0	0	0	0	0	47	0	0	0	0	0	0	0	0	0
OTU_358	1	0	0	0	0	2	0	0	0	0	0	0	1	0	0	3	0	6	0	4	0	0	61	1	0	0	0	0	0	0	0	0	0	0	0	0	0	0	0	0	0	66	2	0	0	0	0	0	0
OTU_196	0	0	0	0	0	0	46	0	0	0	0	0	0	1	0	0	0	103	0	238	0	0	0	21	0	0	0	0	0	0	0	0	1	1	0	0	0	0	0	0	0	99	0	0	0	0	0	0	0
OTU_976	0	1	0	0	0	0	0	0	0	0	0	0	7	0	0	0	0	0	0	12	0	0	0	0	0	0	0	0	0	0	0	0	0	0	0	0	0	0	0	0	0	3	1	0	0	0	0	0	0
OTU_568	1	3	0	0	0	0	1	0	0	0	0	0	0	0	0	0	0	0	0	3	0	0	0	0	39	0	0	0	0	0	0	0	0	3	0	0	0	0	0	52	0	8	0	0	0	0	0	0	0
OTU_290	11	54	0	0	0	0	55	2	0	0	0	0	0	0	0	0	0	0	0	30	0	0	0	0	0	0	0	0	0	0	0	0	0	0	0	0	0	0	0	0	0	4	2	0	0	0	0	0	1
OTU_550	0	0	0	0	0	0	36	0	0	0	0	0	0	0	0	3	0	0	0	4	0	0	0	0	0	0	0	0	0	0	0	0	0	0	0	0	0	0	0	0	0	0	0	0	0	0	1	3	0
OTU_80	3	89	1	0	0	0	29	5	0	0	0	0	1	0	0	5	0	188	0	383	0	0	0	68	0	0	0	0	0	0	1	0	1	3	0	0	0	0	0	0	0	254	4	0	0	0	0	0	0
OTU_49	3	0	0	0	0	0	0	1	0	0	0	0	0	1	0	0	0	0	0	0	0	0	0	0	1055	0	0	0	0	0	0	1	0	0	1	0	0	0	6	1134	0	6	0	0	0	0	0	0	0
OTU_190	0	0	0	0	0	0	0	0	0	0	0	0	0	0	0	1	0	79	0	117	0	0	0	11	10	0	0	0	0	0	0	0	0	1	0	0	0	0	0	12	0	57	0	0	0	0	0	0	0
OTU_172	0	0	0	0	0	0	0	0	0	0	0	0	0	0	0	0	0	16	0	164	0	0	0	1	2	0	0	0	0	0	0	0	0	0	0	0	0	0	0	3	0	59	0	0	0	0	0	0	0
OTU_792	0	0	0	0	0	0	0	0	0	0	0	0	0	0	0	0	0	0	0	0	0	0	0	0	14	0	0	0	0	0	0	0	0	0	0	0	0	0	0	4	0	0	0	0	0	0	0	0	0
OTU_500	0	0	0	0	0	0	0	0	0	0	0	0	0	0	0	0	0	0	0	20	0	0	0	0	0	0	0	0	0	0	0	0	0	0	0	0	0	0	0	0	0	13	0	0	0	0	0	0	0
OTU_416	0	0	0	0	0	0	0	0	0	0	0	0	0	0	0	0	0	0	0	7	0	0	0	0	51	0	0	0	0	0	0	0	0	0	0	0	0	0	1	105	0	0	0	0	0	0	0	0	0
OTU_1035	0	0	0	0	0	0	0	0	0	0	0	0	0	0	0	3	0	0	0	0	0	0	0	0	0	0	0	0	0	0	0	0	0	0	0	0	0	0	0	0	0	0	0	0	0	0	0	0	0
OTU_620	8	0	0	0	2	0	0	0	17	0	0	0	0	0	0	0	0	20	0	4	0	0	0	2	3	0	0	0	0	0	0	0	0	0	2	0	0	0	0	0	0	7	0	0	0	0	15	0	0
OTU_634	0	0	0	0	0	0	0	0	0	0	0	0	0	0	0	0	0	0	0	0	0	0	0	0	33	0	0	0	0	0	0	0	0	0	0	0	0	0	0	40	0	0	0	0	0	0	0	0	0
OTU_800	0	0	0	0	0	0	0	0	0	0	0	0	0	0	0	0	0	0	0	0	0	0	0	0	1	0	0	0	0	0	0	0	0	0	1	0	0	0	0	0	0	2	0	0	0	0	0	1	0
OTU_610	0	0	0	0	0	0	0	26	0	0	0	0	0	0	0	2	0	0	0	22	0	0	0	3	0	0	0	0	0	0	0	0	0	0	0	0	0	0	0	0	0	4	0	0	0	0	0	0	0
OTU_263	0	0	0	0	0	0	0	0	0	0	23	0	0	5	21	0	0	0	0	0	0	0	0	0	1	0	0	0	0	0	0	0	0	0	0	0	2	1	0	0	0	0	0	0	0	0	0	0	0
OTU_155	0	3	5	1	7	4	0	0	17	0	1	11	0	48	5	9	0	0	0	1	0	18	0	0	0	0	1	6	0	1	15	1	0	18	0	7	7	23	0	0	33	0	7	3	21	2	1	0	4
OTU_729	0	0	0	0	0	0	0	0	0	0	0	0	0	0	0	0	0	0	0	0	0	0	0	0	24	0	0	0	1	0	0	0	0	0	0	0	0	0	0	30	0	0	0	0	0	0	0	0	0
OTU_445	0	0	0	0	0	0	0	2	0	0	0	0	0	0	0	0	0	11	0	79	0	0	0	4	0	0	0	0	0	0	0	0	0	0	0	0	0	0	0	1	0	57	0	0	0	0	0	0	0
OTU_956	0	0	0	0	0	0	0	0	0	0	0	0	0	0	0	0	0	15	0	0	0	0	0	0	0	0	0	0	0	0	0	0	0	0	0	0	0	0	0	0	0	0	0	0	0	0	0	0	0
OTU_898	0	0	0	0	0	0	0	0	0	0	0	0	0	0	0	1	0	0	0	0	0	0	0	0	29	0	0	0	0	0	0	0	0	0	0	0	0	0	0	17	0	0	0	0	0	0	0	0	0
OTU_230	0	0	0	0	0	0	0	0	0	2	0	0	0	0	0	0	0	190	0	0	0	0	41	0	0	0	0	1	0	0	0	0	0	3	0	0	0	0	0	0	0	3	0	0	0	0	0	0	0
OTU_362	0	0	0	0	2	2	0	0	22	0	0	4	1	0	0	3	0	0	0	0	0	0	0	0	0	0	1	15	0	3	0	0	0	2	9	49	1	0	0	0	1	0	0	0	6	0	0	0	4
OTU_606	0	0	0	0	0	0	0	0	0	0	0	0	0	0	0	0	0	0	0	0	0	0	0	0	0	0	0	0	0	0	0	0	0	2	0	0	0	0	0	0	0	88	0	0	0	0	0	0	0
OTU_17	0	77	13	2	8	948	528	946	8	1	581	722	568	454	4	4	11	3	7	0	1296	197	1386	5	0	8	1	5	9	4	548	9	4	84	1566	7	31	165	389	0	403	12	944	14	858	706	40	0	0
OTU_641	0	0	0	0	0	0	0	0	0	0	0	0	0	0	0	0	0	0	0	0	0	0	0	0	0	0	0	0	0	0	0	0	0	2	0	0	0	0	0	0	0	31	0	0	0	0	0	0	0
OTU_919	1	0	0	0	0	0	0	0	0	0	0	0	0	0	0	0	0	0	0	0	0	0	0	0	8	0	0	0	0	0	0	0	0	0	0	0	0	0	0	7	0	0	0	0	0	0	0	0	0
OTU_1120	0	0	0	0	0	0	0	0	0	0	0	0	0	0	0	0	0	0	0	0	0	0	0	0	6	0	0	0	0	0	0	0	0	0	0	0	0	0	0	2	0	0	0	0	0	0	0	0	0
OTU_207	0	15	0	0	0	0	0	0	0	0	0	0	0	0	0	4	0	37	0	157	0	0	0	9	0	0	0	0	0	0	0	0	0	147	0	0	0	0	0	0	0	80	0	0	0	0	0	2	0
OTU_547	0	0	0	0	0	0	0	0	0	0	0	0	0	0	0	9	0	0	0	13	0	0	0	0	0	0	0	0	0	0	0	0	0	0	0	0	0	0	0	0	0	87	0	0	0	0	0	0	0
OTU_203	1	0	0	0	0	0	0	0	0	0	0	0	0	0	0	0	0	0	0	0	0	0	0	0	93	0	0	0	0	0	0	0	0	0	0	0	0	0	1	120	0	4	0	0	0	0	0	0	0
OTU_65	1	0	0	0	0	0	2	0	0	0	0	0	0	0	1	0	0	0	0	8	2	0	0	0	0	0	0	0	0	0	0	0	0	0	0	0	0	0	1	0	0	2	0	0	0	0	0	0	0
OTU_1113	0	0	0	0	0	0	0	0	0	0	0	0	0	0	0	0	0	0	0	0	0	0	0	0	1	0	0	0	0	0	0	0	0	0	0	0	0	0	0	6	0	0	0	0	0	0	0	0	0
OTU_797	0	0	0	0	0	0	0	0	0	0	0	0	0	0	0	0	0	0	0	0	0	0	0	0	12	0	0	0	0	0	0	0	0	0	0	0	0	0	0	10	0	0	0	0	0	0	0	0	0
OTU_1065	0	0	0	0	0	0	0	0	0	0	0	0	0	0	0	0	0	0	0	0	0	0	0	0	0	0	0	0	0	0	0	0	0	0	0	0	0	0	0	0	0	0	0	0	0	0	0	0	0
OTU_970	0	0	0	0	0	0	0	0	0	0	0	0	0	0	0	18	0	0	0	0	0	0	0	0	0	0	0	0	0	0	0	0	0	0	0	0	0	0	0	0	0	0	0	0	0	0	0	0	0
OTU_871	0	0	0	0	0	0	0	0	0	0	0	0	0	0	0	0	0	0	0	0	0	0	0	0	10	0	0	0	0	0	0	0	0	0	0	0	0	0	0	20	0	1	0	0	0	0	0	0	0
OTU_140	0	0	0	0	0	0	0	0	0	0	0	1	43	0	0	0	0	1	0	0	0	0	0	0	0	0	0	0	0	0	0	0	0	0	0	45	0	0	0	0	0	1	0	0	0	63	0	0	0
OTU_872	0	0	0	0	0	0	0	0	0	0	0	0	0	0	0	0	0	0	0	20	0	0	0	0	0	0	0	0	0	0	0	0	0	0	0	0	0	0	0	0	0	4	0	0	0	0	0	0	0
OTU_748	0	0	0	0	0	0	0	0	0	0	0	0	0	0	0	0	0	0	0	0	0	0	0	0	41	0	0	0	0	0	0	0	0	0	0	0	0	0	0	63	0	0	0	0	0	0	0	0	0
OTU_523	0	0	0	0	0	0	0	0	0	0	0	0	0	0	0	11	0	0	0	1	0	0	0	0	0	0	0	0	0	0	0	0	0	2	0	0	0	0	0	0	0	53	0	0	0	0	0	0	0
OTU_693	0	0	0	0	0	0	0	0	0	0	0	0	0	0	0	0	0	42	0	0	0	0	0	0	0	0	0	0	0	0	0	0	0	0	0	0	0	0	0	0	0	2	0	0	0	0	0	0	0
OTU_687	0	0	0	0	0	0	0	0	0	0	0	0	0	0	0	0	0	0	0	0	0	0	0	0	5	0	0	0	0	0	0	0	0	0	0	0	0	0	0	10	0	0	0	0	0	0	0	0	0
OTU_480	0	0	0	0	0	0	0	0	0	0	0	0	0	0	47	0	0	0	0	0	0	0	0	0	0	0	0	0	0	0	0	0	0	0	0	0	0	0	0	0	0	0	0	0	0	0	0	1	0
OTU_997	0	0	0	0	0	0	0	0	0	0	0	0	0	0	0	0	0	21	0	0	0	0	0	0	0	0	0	0	0	0	0	0	0	0	0	0	0	0	0	0	0	0	0	0	0	0	0	0	0
OTU_965	0	45	0	0	0	0	0	0	0	0	0	0	0	0	0	0	0	1	0	0	0	0	0	0	42	0	0	0	0	0	0	0	0	0	0	0	0	0	0	51	0	1	0	0	0	0	0	0	0
OTU_789	0	0	0	0	0	0	0	0	0	0	0	0	0	0	0	0	0	0	0	9	0	0	0	0	0	0	0	0	0	0	0	0	0	0	0	0	0	0	0	0	0	0	0	0	0	0	0	0	0
OTU_62	0	0	0	0	0	0	20	74	0	0	0	0	1	0	0	1	0	102	1	181	0	0	0	53	2	0	0	0	0	0	0	0	1	4	0	5	0	0	0	0	0	581	0	0	0	1	0	0	0
OTU_781	0	0	0	0	0	0	0	0	0	0	0	0	0	0	0	0	0	0	0	0	0	0	0	0	0	0	0	0	0	0	0	0	0	0	0	0	0	0	0	0	0	5	0	0	0	0	0	1	0
OTU_704	0	0	0	0	0	0	0	0	0	0	0	0	0	0	0	0	0	0	0	0	0	0	0	0	3	1	0	0	0	0	0	0	0	0	0	0	0	0	0	6	0	0	0	0	0	0	0	0	0
OTU_274	0	0	0	0	0	0	0	0	0	0	0	0	0	0	0	0	0	0	0	1	0	0	0	0	0	0	0	0	0	0	0	0	0	0	0	0	0	0	0	0	0	3	0	0	0	0	0	0	0
OTU_505	0	0	0	0	0	0	0	0	0	0	0	0	0	0	0	0	0	0	0	0	0	0	0	0	28	0	0	0	0	0	0	0	0	0	0	0	0	0	0	39	0	0	0	0	0	0	0	0	0
OTU_763	0	0	0	0	0	0	0	0	0	0	0	0	0	0	0	0	0	0	0	0	0	0	0	0	0	0	0	0	0	0	0	0	0	0	0	0	0	0	0	0	0	0	0	0	0	0	0	0	0
OTU_609	0	0	0	0	0	0	0	0	0	0	0	0	0	0	0	0	0	2	0	0	0	0	0	2	0	0	0	0	0	0	0	0	0	2	0	0	0	0	0	0	0	26	0	0	0	0	0	0	0
OTU_394	0	0	0	0	0	0	0	0	0	0	0	0	0	0	0	0	0	0	0	13	0	0	0	0	33	0	0	0	0	0	0	0	0	0	0	0	0	0	0	49	0	0	0	0	0	0	0	0	0
OTU_492	0	0	0	0	0	0	0	0	0	0	0	0	0	0	0	18	0	0	0	0	0	0	0	0	0	0	0	0	0	0	0	0	0	0	0	57	0	0	0	0	0	0	0	0	0	0	0	6	0
OTU_1046	0	0	0	0	0	0	0	1	0	0	0	0	0	0	0	0	0	9	0	6	0	0	0	0	0	0	0	0	0	0	0	0	0	0	0	0	0	0	0	0	0	26	0	0	0	0	0	0	0
OTU_419	1	10	0	0	0	4	45	0	0	1	0	0	0	0	0	39	0	3	0	29	0	0	3	0	14	0	0	0	0	1	0	0	0	89	1	0	0	0	0	15	0	34	2	1	2	0	60	73	0
OTU_126	0	1	3	8	10	4	2	5	197	0	20	9	7	34	21	73	0	0	1	0	6	5	1	1	0	0	15	239	0	4	41	2	3	0	5	321	8	12	0	0	15	1	15	6	20	12	29	0	44
OTU_517	0	0	0	0	0	0	0	1	0	0	0	1	0	0	1	0	0	0	0	6	0	0	0	0	61	0	0	0	0	0	0	1	0	19	0	0	0	0	0	82	0	7	0	0	0	0	0	0	0
OTU_948	1	0	0	0	0	0	2	0	0	0	0	0	1	0	0	0	0	0	0	8	0	0	0	0	0	0	0	0	0	0	0	0	0	0	0	0	0	0	0	1	0	3	0	0	0	1	0	0	0
OTU_1122	0	0	0	0	0	1	1	0	0	0	0	0	0	0	0	6	0	0	0	0	0	0	0	0	0	0	0	0	0	0	0	0	0	0	0	0	0	0	0	0	0	1	0	0	0	0	0	0	0
OTU_350	0	0	0	0	0	0	0	0	0	0	0	0	0	0	0	0	0	0	0	0	0	0	0	0	0	0	0	0	0	0	0	0	0	159	0	0	0	0	0	0	0	0	0	0	0	0	0	0	0
OTU_1011	0	0	0	0	0	0	0	0	0	0	0	0	0	0	0	0	0	0	0	0	0	0	0	0	19	0	0	0	0	0	0	0	0	0	0	0	0	0	0	9	0	0	0	0	0	0	0	0	0
OTU_971	0	0	0	0	0	0	0	0	0	0	0	0	0	0	0	0	0	0	0	0	0	0	0	0	11	0	0	0	0	0	0	0	0	0	0	0	0	0	0	11	0	0	0	0	0	0	0	0	0
OTU_345	0	0	0	0	0	0	0	0	0	0	0	0	0	0	0	0	0	0	0	0	0	0	0	0	42	0	0	0	0	0	0	0	0	0	0	0	0	0	0	64	0	0	0	0	0	0	0	0	0
OTU_955	0	0	0	0	0	0	0	0	0	0	0	0	0	0	0	0	0	0	0	0	0	0	0	0	13	0	0	0	0	0	0	0	0	0	0	0	0	0	0	18	0	1	0	0	0	0	0	0	0
OTU_232	2	0	0	0	0	3	0	0	0	0	0	0	0	0	0	30	0	0	0	27	0	0	0	0	0	0	0	0	0	1	0	0	0	1	0	0	0	0	0	0	0	9	0	0	0	0	0	53	0
OTU_477	0	0	0	0	0	0	0	0	0	0	0	0	0	0	0	0	0	0	0	0	0	0	0	0	0	0	0	0	0	0	0	0	0	0	0	1	0	0	0	0	0	0	0	0	0	0	28	0	0
OTU_746	0	0	0	0	0	0	0	0	0	0	0	0	0	0	0	1	0	0	0	0	0	0	0	0	1	0	0	0	0	0	0	0	0	0	0	0	0	0	0	1	0	1	0	0	0	0	0	0	0
OTU_366	1	0	0	0	0	67	0	0	0	0	0	0	0	0	0	0	0	0	0	0	0	0	0	0	0	0	0	0	0	0	0	0	0	0	0	0	0	0	0	0	0	0	0	0	0	0	0	0	0
OTU_218	0	0	0	0	0	0	0	0	0	0	0	0	0	0	0	0	0	0	0	0	0	0	0	0	197	0	0	0	0	0	0	0	0	0	0	0	0	0	0	213	0	2	0	0	0	0	0	0	0
OTU_180	0	0	0	0	0	0	0	0	0	2	0	0	0	1	0	0	0	17	0	0	0	3	0	0	0	0	0	0	0	0	7	0	0	0	0	0	1	0	0	0	7	0	0	0	4	0	0	1	0
OTU_928	0	0	0	0	0	0	0	0	0	0	0	0	0	0	0	0	0	0	0	0	0	0	0	0	29	0	0	0	0	0	0	0	0	0	0	0	0	0	0	32	0	0	0	0	0	0	0	1	0
OTU_129	0	25	0	0	0	0	0	0	0	0	0	0	1	0	0	2	0	37	0	17	0	1	0	1	1	0	0	0	0	0	0	0	0	236	0	13	0	0	0	0	0	3	0	0	0	0	0	6	0
OTU_55	3	0	0	0	0	0	0	0	0	0	0	0	0	0	0	0	0	0	0	0	0	0	0	0	1008	0	0	0	0	0	0	0	0	0	0	0	0	0	7	1251	0	5	0	0	0	0	0	0	0
OTU_931	0	0	0	0	0	0	0	0	0	0	0	0	0	0	0	0	0	2	0	2	0	0	0	4	9	0	0	0	0	0	0	0	0	73	0	0	0	0	0	4	0	8	0	0	0	0	0	0	0
OTU_332	0	0	0	0	0	0	0	0	0	0	0	0	0	0	0	0	0	0	0	0	0	0	0	0	0	0	0	0	0	0	0	0	0	147	0	0	0	0	0	0	0	0	0	0	0	0	2	0	0
OTU_19	0	6	4	6	10	194	148	32	88	0	66	229	147	85	0	18	0	5	1	2	103	49	139	0	0	1	3	38	3	4	40	0	2	14	29	99	21	71	430	0	115	4	236	19	70	195	20	0	18
OTU_468	0	0	36	0	0	0	0	0	0	0	0	0	0	0	0	0	0	0	0	0	0	0	0	0	0	0	0	0	0	0	0	0	0	0	0	0	0	0	0	0	0	0	0	0	0	0	0	0	0
OTU_684	0	0	0	0	0	0	0	0	0	0	0	0	0	0	0	0	0	0	0	0	0	0	0	0	3	0	0	0	0	0	0	0	0	0	0	0	0	0	0	8	0	0	0	0	0	0	0	0	0
OTU_1080	0	0	0	0	0	0	0	0	0	0	0	0	0	0	0	0	0	0	0	0	0	0	0	0	3	0	0	0	0	0	0	0	0	0	0	0	0	0	0	5	0	0	0	0	0	0	0	0	0
OTU_43	6	0	0	0	0	0	0	23	0	0	0	0	0	0	0	1	1	0	0	0	0	0	0	0	1879	0	0	0	0	0	0	0	0	0	0	0	0	0	12	1451	0	8	6	1	0	0	0	0	0
OTU_575	0	0	0	0	0	0	0	0	0	1	0	0	1	0	0	0	0	0	0	18	0	0	0	0	0	0	0	0	0	0	0	0	0	0	0	0	0	0	0	0	0	6	0	0	0	0	0	0	0
OTU_862	0	0	0	0	1	0	0	0	0	0	0	0	0	0	0	0	0	0	0	27	0	0	0	0	1	0	0	0	0	0	0	0	0	0	0	0	0	0	0	3	0	4	1	0	0	0	1	0	0
OTU_934	0	0	0	0	0	5	0	0	0	0	0	7	3	0	0	0	0	0	0	0	0	0	0	0	0	0	0	0	0	0	0	0	0	0	0	0	0	0	0	0	0	0	0	0	0	0	0	0	0
OTU_632	0	0	0	0	0	0	1	0	0	0	0	0	0	0	35	5	0	0	0	8	0	0	0	0	28	0	0	0	0	0	0	0	0	0	0	0	0	0	0	41	0	3	0	0	0	0	0	0	0
OTU_656	0	0	0	0	0	0	0	0	0	0	0	0	0	0	0	0	0	0	0	0	0	0	0	0	0	0	0	0	0	0	0	0	0	0	0	0	0	0	0	0	0	0	0	0	0	8	0	0	0
OTU_543	0	0	0	0	0	0	0	0	0	0	0	0	0	0	0	0	0	0	0	0	0	0	0	0	43	0	0	0	0	0	0	0	0	0	0	0	0	0	0	51	0	0	0	0	0	0	0	0	0
OTU_483	0	0	0	0	0	0	0	0	0	0	0	0	0	0	0	0	0	0	0	0	0	0	0	0	21	0	0	0	0	0	0	0	0	0	0	0	0	0	0	51	0	0	0	0	0	0	0	0	0
OTU_1019	2	0	0	0	0	0	0	2	0	0	0	0	0	0	0	0	0	0	0	20	0	0	0	0	0	0	0	0	0	0	0	0	0	0	1	0	0	0	0	0	0	4	0	0	0	0	0	1	0
OTU_989	0	0	0	0	0	0	0	1	0	0	0	0	0	0	0	0	0	11	0	0	0	0	0	0	0	0	0	0	0	0	0	0	0	1	0	0	0	0	0	0	0	31	0	0	0	0	0	0	0
OTU_631	0	0	0	0	0	0	0	0	0	0	0	0	0	0	0	0	0	0	0	0	0	0	0	0	0	0	0	0	0	0	0	0	0	0	0	0	0	0	0	0	0	0	43	0	0	0	0	0	0
OTU_1016	0	0	0	0	0	0	0	0	0	0	0	0	0	0	13	0	0	0	0	0	0	0	0	0	1	0	0	0	0	0	1	0	0	0	0	1	0	0	0	4	4	0	0	26	0	0	0	0	0
OTU_205	0	6	0	0	0	7	0	0	0	0	0	2	5	0	51	7	0	194	0	6	0	0	0	0	2	0	0	0	0	0	0	0	0	159	1	0	0	0	68	2	0	6	0	0	0	0	1	6	0
OTU_52	2	8	0	0	0	0	1	0	0	1	1	0	0	0	1	0	0	0	0	7	0	0	0	0	880	0	0	0	1	0	0	1	0	0	0	0	0	0	5	996	0	9	0	0	0	0	0	0	0
OTU_973	0	0	0	0	0	0	0	0	0	0	0	0	0	0	0	0	0	0	0	17	0	0	0	6	4	0	0	0	0	0	0	0	0	0	0	0	0	0	0	3	0	18	0	0	0	0	0	0	0
OTU_35	0	5	0	0	0	31	0	0	0	0	0	0	3	0	118	61	0	52	0	153	0	0	0	0	0	0	0	0	0	0	0	0	0	125	0	0	0	0	0	0	0	1005	0	0	0	0	2	0	0
OTU_530	0	0	0	0	0	0	0	0	5	0	0	0	0	0	0	8	0	0	0	0	0	0	0	0	0	0	0	21	0	6	0	0	0	0	0	1	0	0	0	0	0	0	0	0	0	0	0	0	4
OTU_698	0	0	0	0	0	0	0	0	0	0	0	0	0	0	0	0	0	0	0	0	0	0	0	0	14	0	0	0	0	0	0	0	0	0	0	0	0	0	0	15	0	0	0	0	0	0	0	0	0
OTU_784	0	0	0	0	0	0	0	0	0	0	0	0	0	0	0	0	0	0	0	0	0	0	0	0	12	0	0	0	0	0	0	0	0	0	0	0	0	0	0	2	0	0	0	0	0	0	0	0	0
OTU_711	0	0	0	0	0	0	0	0	0	0	0	0	0	0	0	0	0	0	0	0	0	0	0	0	14	0	0	0	0	0	0	0	0	0	0	0	0	0	0	26	0	0	0	0	0	0	0	0	0
OTU_1073	0	0	0	0	0	0	0	0	0	0	0	0	0	0	0	0	0	0	0	0	0	0	0	0	3	0	0	0	0	0	0	0	0	0	0	0	0	0	0	6	0	0	0	0	0	0	0	0	0
OTU_910	0	0	0	0	0	0	0	0	0	0	0	0	0	0	0	0	0	0	0	0	0	0	0	0	31	0	0	0	0	0	0	0	0	0	0	0	0	0	0	31	0	0	0	0	0	0	0	0	0
OTU_110	0	2	0	0	0	0	0	0	0	0	0	0	0	0	0	0	0	0	0	0	0	0	0	0	0	0	0	0	0	0	0	0	0	239	0	0	0	0	0	0	0	3	0	0	0	0	0	0	0
OTU_556	0	21	0	0	1	1	6	0	0	1	0	0	2	0	0	3	0	87	0	253	0	0	1	54	0	0	0	0	0	0	0	0	0	43	0	0	0	0	0	1	0	359	31	0	0	0	1	0	0
OTU_828	0	0	0	0	0	0	0	0	0	0	0	0	0	0	0	0	0	0	0	0	0	0	0	0	0	0	0	0	0	0	0	0	0	0	0	0	0	0	0	0	0	0	0	0	0	0	0	0	0
OTU_109	1	0	0	0	1	0	0	0	0	0	0	0	0	0	0	0	0	0	0	0	0	0	0	0	205	0	0	0	0	0	0	0	0	0	0	0	0	0	1	282	0	0	0	0	0	0	0	0	0
OTU_879	1	0	0	0	0	0	0	0	0	0	0	0	0	0	0	0	0	0	0	0	0	0	0	0	16	0	0	0	0	0	0	0	0	0	0	0	0	0	0	34	0	0	0	0	0	0	0	0	0
OTU_695	0	11	0	0	0	0	9	0	0	0	0	0	0	0	0	0	0	4	0	1	0	0	0	0	14	0	0	0	0	0	0	0	0	0	0	0	0	0	0	21	0	1	0	0	0	0	0	0	0
OTU_349	0	0	0	0	0	0	0	0	0	0	0	0	1	0	0	0	0	26	0	19	0	0	0	5	0	0	0	0	0	0	0	0	0	0	0	0	0	0	0	0	0	76	0	0	0	0	0	0	0
OTU_118	0	32	0	0	0	0	17	0	0	1	0	0	0	0	0	11	0	0	0	1	0	0	3	0	9	0	0	0	0	3	0	0	0	96	1	21	0	0	1	5	0	6	0	0	0	0	125	11	0
OTU_944	0	0	0	0	0	0	0	0	0	0	3	0	0	4	0	0	0	0	0	0	0	0	0	0	0	0	0	0	0	0	4	0	0	0	0	0	0	1	0	0	1	0	0	0	0	0	0	0	0
OTU_759	0	0	0	0	0	0	0	0	0	0	0	0	0	7	0	1	0	0	0	0	0	0	0	0	1	0	0	0	0	2	0	0	0	0	0	0	0	1	0	0	0	1	0	0	0	0	0	0	0
OTU_11	0	1365	739	1	0	0	0	0	0	2	4	0	0	2	641	0	13	55	20	0	0	0	0	22	0	45	1	0	34	14	5	34	442	2588	0	0	0	0	0	0	1	0	0	810	2	0	2071	2	0
OTU_732	0	0	0	0	0	0	0	0	0	0	0	0	0	0	0	0	0	0	0	15	0	0	0	0	0	0	0	0	0	0	0	0	0	0	0	0	0	0	0	0	0	1	0	0	0	0	0	0	0
OTU_581	0	0	0	0	0	0	0	0	0	0	0	0	0	0	0	0	0	0	0	23	0	0	0	0	1	0	0	0	0	0	0	0	0	1	0	0	0	0	0	0	0	7	0	0	0	0	0	0	0
OTU_551	0	0	0	0	0	0	0	0	0	0	0	0	0	0	0	0	0	0	0	0	0	0	0	0	41	0	0	0	0	0	0	0	0	0	0	0	0	0	0	51	0	0	0	0	0	0	0	0	0
OTU_485	0	0	0	0	0	0	0	0	0	0	0	0	0	0	0	0	0	0	0	0	0	3	0	0	0	0	0	0	0	0	0	0	0	107	0	0	0	0	0	0	0	1	0	0	1	0	1	0	0
OTU_469	0	0	0	0	0	0	0	0	0	0	0	0	0	0	0	0	0	0	0	0	0	0	0	0	82	0	0	0	0	0	0	0	0	0	0	0	0	0	0	107	0	3	0	0	0	0	0	0	0
OTU_87	0	0	0	0	0	42	19	1	0	0	0	53	38	0	0	0	0	0	0	0	6	0	29	0	0	0	0	0	0	0	11	0	0	0	8	0	3	2	21	0	7	0	75	0	4	0	0	0	0
OTU_437	0	0	0	0	0	0	0	0	0	0	0	0	0	0	0	0	0	9	0	53	0	0	0	5	1	0	0	0	0	1	0	0	0	0	0	0	0	0	0	4	0	43	0	0	0	0	0	0	0
OTU_216	0	0	0	0	0	0	0	0	0	0	0	0	0	0	0	8	0	162	0	9	0	1	0	0	0	0	0	13	0	0	0	0	2	0	0	0	0	0	0	0	0	103	0	0	0	0	0	0	0
OTU_58	0	125	2	0	7	61	31	56	73	36	108	54	55	218	76	32	0	27	0	4	118	49	66	0	1	0	5	33	0	3	131	1	10	44	20	83	68	107	69	2	152	2	69	51	152	8	9	3	10
OTU_667	0	0	0	0	0	0	0	0	0	0	0	0	0	0	0	0	0	0	0	0	0	0	0	0	14	0	0	0	0	0	0	0	0	0	0	0	0	0	0	44	0	0	0	0	0	0	0	0	0
OTU_728	0	0	0	0	0	0	0	0	0	0	0	0	0	0	0	0	0	6	0	0	0	0	0	0	0	0	0	0	0	0	0	0	0	0	0	0	0	0	0	0	0	5	0	0	0	0	0	0	0
OTU_703	0	0	0	0	0	0	0	0	0	0	0	0	0	0	0	0	0	0	0	0	0	0	0	0	35	0	0	0	0	0	0	0	0	0	0	0	0	0	0	54	0	0	0	0	0	0	0	0	0
OTU_1002	0	0	0	0	0	0	0	0	0	0	0	0	0	0	0	0	0	0	0	0	0	0	0	0	5	0	0	0	0	0	0	0	0	0	0	0	0	0	1	5	0	0	0	0	0	0	0	0	0
OTU_905	0	0	0	0	0	0	0	0	0	0	0	0	0	0	0	1	0	1	0	12	0	0	0	0	0	0	0	0	0	0	0	0	0	0	0	0	0	0	0	0	0	3	0	0	0	0	0	4	0
OTU_583	0	0	0	0	0	0	0	0	0	0	0	0	0	0	0	0	0	0	0	0	0	0	0	0	0	0	0	0	0	0	0	0	4	0	0	0	0	0	0	0	0	0	0	0	0	0	0	0	0
OTU_895	0	20	0	0	0	0	0	0	0	0	0	0	0	0	0	0	0	0	0	0	0	0	0	0	0	0	0	0	0	0	0	0	0	0	0	0	0	0	0	0	0	0	0	0	0	0	0	0	0
OTU_51	0	181	0	0	1	25	96	0	0	0	0	0	0	0	131	433	0	43	0	308	0	0	4	2	1	0	0	0	0	9	0	0	0	0	0	32	0	0	0	0	1	128	0	0	0	0	326	915	1
OTU_599	0	0	0	0	0	0	0	0	0	0	0	0	0	0	0	0	0	0	0	0	0	0	0	0	0	0	0	0	0	0	0	0	0	52	0	0	0	1	0	0	0	0	0	0	0	0	0	0	0
OTU_404	0	0	0	0	0	0	0	0	0	0	4	0	0	1	0	0	0	0	0	4	0	0	0	0	0	0	0	0	0	0	1	0	0	0	0	0	0	9	0	0	0	0	0	0	0	0	0	0	0
OTU_117	1	0	0	0	0	0	0	0	0	0	0	0	0	0	0	0	0	0	0	0	0	0	0	0	144	0	0	0	0	0	0	0	0	0	0	0	0	0	0	166	0	5	0	0	0	0	0	0	0
OTU_310	0	0	1	0	3	24	3	2	1	0	0	0	2	0	75	21	0	61	0	106	0	1	2	15	39	0	0	0	0	0	0	0	0	101	1	0	0	1	0	63	0	145	4	0	0	0	0	10	0
OTU_740	0	0	0	0	0	0	0	0	0	0	0	0	0	0	0	0	0	0	0	0	0	0	0	0	0	0	0	0	0	0	0	0	0	0	0	0	0	0	0	0	0	0	47	0	0	0	0	0	0
OTU_707	0	0	0	0	0	0	0	0	0	0	0	0	0	0	0	0	0	0	0	0	0	0	0	0	13	0	0	0	0	0	0	0	0	0	0	0	0	0	0	17	0	0	0	0	0	0	0	0	0
OTU_796	0	0	0	0	0	0	0	0	0	0	0	0	0	0	0	0	0	0	0	0	0	0	0	0	12	0	0	0	0	0	0	0	0	0	0	0	0	0	0	14	0	0	0	0	0	0	0	0	0
OTU_589	1	0	0	0	0	0	0	0	0	0	0	0	0	0	0	0	0	0	0	6	0	0	0	1	48	0	0	0	0	0	0	0	0	1	0	0	0	0	0	59	0	0	0	0	0	0	0	2	0
OTU_626	0	0	0	0	0	0	0	68	0	0	0	0	0	0	0	0	0	0	0	3	0	0	0	0	0	0	0	0	0	0	0	0	0	0	0	0	0	0	0	0	0	3	0	0	0	0	0	3	0
OTU_785	0	0	0	0	0	0	0	0	0	0	0	0	0	0	0	0	0	0	0	0	0	0	0	0	0	0	0	0	0	0	0	0	0	0	0	0	0	0	0	0	0	0	0	0	0	0	17	0	0
OTU_198	138	0	0	0	0	0	0	0	0	0	0	0	0	0	0	0	0	0	0	0	0	0	0	0	0	0	0	0	0	0	0	0	0	0	1	0	0	0	0	0	0	0	0	0	0	0	0	0	0
OTU_786	0	0	0	0	0	0	0	0	0	0	0	0	0	0	0	0	0	0	0	6	0	0	0	0	10	0	0	0	0	0	0	0	0	0	0	0	0	0	0	8	0	3	0	0	0	0	0	0	0
OTU_330	0	0	0	0	0	0	0	0	0	0	0	0	0	0	0	0	0	0	0	0	0	1	0	0	0	0	0	0	0	0	0	0	0	0	0	0	2	0	0	0	4	0	0	0	17	0	0	0	0
OTU_855	0	0	0	0	0	0	0	0	0	0	0	0	0	0	0	0	0	0	0	0	0	0	0	0	28	0	0	0	0	0	0	0	0	0	0	0	0	0	0	26	0	0	0	0	0	0	0	0	0
OTU_287	0	0	0	0	0	0	0	0	0	0	0	0	0	0	0	0	0	0	0	0	0	0	0	0	44	0	0	0	0	0	0	0	0	0	0	0	0	0	0	83	0	2	0	0	0	0	0	0	0
OTU_676	0	0	0	0	0	0	0	0	0	0	0	0	0	0	0	0	0	0	0	0	0	0	0	0	0	0	0	0	0	0	0	0	0	0	0	0	0	0	0	0	0	0	0	0	0	0	0	0	0
OTU_1036	0	0	0	0	0	0	0	0	0	0	0	0	0	0	0	0	0	0	0	0	0	0	0	0	0	0	0	0	0	0	0	0	0	0	0	21	0	0	0	0	0	0	0	0	0	1	0	0	0
OTU_486	0	0	0	0	0	0	0	0	0	0	0	0	0	0	0	0	0	0	0	14	0	3	0	0	0	0	0	0	0	0	21	0	6	0	0	0	0	0	0	0	0	0	0	0	0	0	0	0	0
OTU_66	0	3	0	0	0	30	8	1	0	0	0	0	3	0	0	0	0	11	0	37	0	0	454	1	0	0	0	0	0	0	0	0	0	145	1	0	0	0	0	0	0	936	0	0	0	2	1	0	0
OTU_1017	0	0	0	0	0	0	0	0	0	0	0	0	0	0	0	0	0	0	0	0	0	0	0	0	9	0	0	0	0	0	0	0	0	0	0	0	0	0	0	13	0	0	0	0	0	0	0	0	0
OTU_206	0	0	0	0	0	0	0	44	0	1	0	0	1	0	0	6	0	63	0	16	0	0	0	0	0	0	0	0	0	0	0	0	0	2	0	0	0	0	0	0	0	139	0	0	0	0	0	0	0
OTU_71	3	0	0	0	0	0	2	0	0	1	0	0	0	0	0	0	1	0	0	0	0	0	0	1	560	0	0	0	0	0	0	0	0	0	0	0	0	1	3	652	1	2	0	0	0	0	0	0	0
OTU_39	0	58	22	0	0	145	110	146	1	4	0	572	71	0	18	1	2	4	0	0	266	0	79	2	1	0	0	3	1	1	0	2	12	87	151	1	0	0	53	0	0	0	182	29	0	140	79	0	0
OTU_859	0	0	0	0	0	0	0	0	0	0	0	0	0	0	0	0	0	0	0	0	0	0	0	0	11	0	0	0	0	0	0	0	0	0	0	0	0	0	0	7	0	0	0	0	0	0	0	0	0
OTU_542	0	0	0	0	0	0	0	0	0	0	0	0	0	0	0	0	0	0	0	0	0	0	0	0	31	0	0	0	0	0	0	0	0	0	0	0	0	0	0	24	0	1	0	0	0	0	0	0	0
OTU_495	0	0	0	0	0	0	0	0	0	0	0	0	0	0	0	0	0	0	0	0	0	0	0	0	8	0	0	0	0	0	0	0	0	0	0	0	0	0	0	6	0	0	0	0	0	0	0	0	0
OTU_979	0	0	0	0	0	0	0	0	0	0	0	0	0	0	0	8	0	0	0	0	0	0	0	0	0	0	0	0	0	0	0	0	0	0	0	0	0	0	0	0	0	0	0	0	0	0	0	0	0
OTU_1054	0	0	0	0	0	0	0	0	0	0	0	0	0	0	0	0	0	0	0	14	0	0	0	0	0	0	0	0	0	0	0	0	0	0	0	0	0	0	0	0	0	5	0	0	0	0	0	0	0
OTU_779	0	8	0	0	0	0	0	0	0	1	0	0	0	0	0	0	0	160	0	0	1	0	0	0	1	0	0	0	0	0	0	0	1	1	1	0	0	0	0	1	0	3	0	0	0	0	0	0	0
OTU_945	0	0	0	0	0	0	0	0	0	0	1	0	0	0	0	0	0	0	0	0	0	0	0	0	0	0	0	0	0	0	0	0	0	0	0	0	0	0	0	0	0	0	0	0	0	0	0	0	0
OTU_322	0	0	0	0	0	1	0	0	0	0	0	0	0	0	0	0	0	0	0	0	0	0	0	0	38	0	0	0	0	0	0	0	0	0	0	0	0	0	0	32	0	0	0	0	0	0	0	0	0
OTU_864	0	0	0	0	0	0	0	0	0	0	0	0	0	0	0	0	0	0	0	0	0	0	0	0	5	0	0	0	0	0	0	0	0	0	0	0	0	0	0	13	0	0	0	0	0	0	0	0	0
OTU_865	0	0	0	0	0	0	0	0	0	0	0	0	0	0	0	0	0	0	0	0	0	0	0	0	3	0	0	0	0	0	0	0	0	0	0	0	0	0	0	4	0	0	0	0	0	0	0	0	0
OTU_917	0	0	0	0	0	0	0	0	0	0	0	0	0	0	0	0	0	0	0	0	0	0	0	0	0	0	0	0	0	0	0	0	0	1	0	0	0	0	0	0	0	6	0	0	0	0	0	0	0
OTU_89	0	0	0	0	0	0	2	0	0	0	0	0	0	0	33	0	0	0	0	8	7	0	0	0	0	0	0	0	0	0	0	0	0	0	0	0	0	0	2	0	0	1	0	0	0	0	0	0	0
OTU_1033	0	0	0	0	0	0	0	0	0	0	0	0	0	0	0	0	0	0	0	2	0	0	0	0	14	0	0	0	0	0	0	0	0	0	0	0	0	0	0	17	0	0	0	0	0	0	0	0	0
OTU_34	0	1	0	0	0	0	8	0	0	4	0	0	3	0	0	28	0	1182	0	406	1	1	101	70	4	0	0	0	0	1	0	0	2	980	4	0	0	0	0	4	0	790	0	0	0	1	8	23	0
OTU_951	0	0	0	0	0	0	0	0	0	0	0	0	0	0	36	0	0	0	0	0	0	0	0	0	0	0	0	0	0	0	0	0	0	0	0	0	0	0	0	0	0	2	0	0	0	0	0	6	0
OTU_318	0	0	0	0	0	0	0	0	0	0	0	0	0	0	0	0	0	0	0	0	0	0	0	0	109	0	0	0	0	0	0	0	0	0	0	0	0	0	0	125	0	0	0	0	0	0	0	0	0
OTU_208	0	0	0	0	0	0	0	0	0	0	0	0	1	0	0	2	0	15	0	98	0	0	0	5	0	0	0	0	0	0	0	0	0	0	0	0	0	0	0	0	0	49	0	0	0	0	1	0	0
OTU_499	1	0	0	0	0	0	1	0	0	23	0	0	0	0	0	0	0	13	0	2	0	0	0	0	7	0	0	0	0	0	0	0	0	0	0	0	0	0	0	9	0	21	0	0	0	0	0	1	0
OTU_986	0	0	0	0	0	0	23	0	0	0	0	0	0	0	0	0	0	0	0	1	0	0	0	0	3	0	0	0	0	0	0	0	0	0	0	0	0	0	0	9	0	3	0	0	0	0	0	0	0
OTU_3	1	4	3	2	17	2	2	0	4	6	90	4	0	105	0	0	20981	0	18035	10	2	20	1	26995	0	33057	0	6	21912	71	419	23438	0	40	2	0	0	16	0	0	115	2	6	0	74	1	1	381	6
OTU_413	0	0	0	0	0	0	0	0	0	0	0	0	0	0	0	0	0	0	0	0	0	0	0	0	35	0	0	0	0	0	0	0	0	0	0	0	0	0	0	38	0	0	0	0	0	0	0	0	0
OTU_717	0	0	0	0	0	0	0	0	0	0	0	0	0	0	0	0	0	0	0	0	0	0	0	0	5	0	0	0	0	0	0	0	0	0	0	0	0	0	0	1	0	0	0	0	0	0	0	0	0
OTU_339	0	0	0	0	0	0	0	0	0	0	0	1	0	0	0	0	0	0	0	0	0	0	0	0	105	0	0	0	0	0	0	0	0	0	0	0	0	0	1	122	0	0	0	0	0	0	0	0	0
OTU_306	0	0	0	0	0	0	0	0	0	0	0	0	0	0	0	0	0	0	0	24	0	0	2	0	0	0	0	0	0	0	0	0	0	0	0	0	0	0	0	0	0	6	1	0	0	0	0	7	0
OTU_441	0	1	0	0	0	0	0	0	0	0	0	0	0	0	0	4	0	0	0	1	0	0	0	0	0	0	0	0	0	1	0	0	0	126	0	0	0	4	0	4	0	4	0	0	0	0	0	1	0
OTU_236	0	0	0	0	2	0	0	0	0	0	0	0	0	0	0	0	0	0	0	38	0	0	0	6	0	0	0	0	0	2	0	0	0	0	0	0	0	0	0	0	0	27	0	0	0	0	0	0	0
OTU_569	0	0	0	0	0	0	0	0	0	0	0	0	0	0	0	5	0	0	0	0	0	0	0	0	0	0	0	0	0	0	0	0	0	49	0	0	0	0	0	0	0	22	0	0	0	0	0	0	0
OTU_918	0	0	0	0	0	0	0	0	0	0	0	0	0	0	0	0	0	0	0	0	0	0	0	0	11	0	0	0	0	0	0	0	0	0	0	0	0	0	0	19	0	0	0	0	0	0	0	0	0
OTU_1095	0	0	0	0	0	0	0	0	0	0	0	0	0	0	0	0	0	0	0	4	0	0	0	0	10	0	0	0	0	0	0	0	0	0	0	0	0	0	0	7	0	0	0	0	0	0	0	0	0
OTU_590	0	0	0	0	0	0	0	0	0	0	0	0	0	0	0	0	0	0	0	0	0	0	0	0	24	0	0	0	0	0	0	0	0	0	0	0	0	0	0	54	0	0	0	0	0	0	0	0	0
OTU_151	0	0	0	0	0	0	0	0	0	0	0	0	0	0	0	0	0	0	0	17	0	0	0	5	205	0	0	0	0	0	0	0	0	0	1	0	0	0	0	267	0	6	0	0	0	0	0	0	0
OTU_427	0	0	0	0	0	0	0	0	0	0	0	0	0	0	0	0	0	0	0	0	0	0	0	0	0	0	0	0	0	0	0	0	0	0	0	0	0	0	0	0	0	0	0	0	0	0	0	0	0
OTU_744	0	0	0	0	0	0	44	0	0	0	0	0	0	0	0	0	0	0	0	0	0	0	0	0	1	0	0	0	0	0	0	0	0	0	0	0	0	0	0	1	0	0	0	0	1	0	0	0	0
OTU_204	4	109	0	0	1	1	1	2	0	0	0	1	0	0	0	17	0	0	0	27	0	0	0	0	0	0	0	0	0	0	0	0	0	47	0	0	0	0	0	0	0	27	6	0	0	0	0	1	0
OTU_643	0	0	0	0	0	0	0	0	0	0	0	0	0	0	0	0	0	0	0	0	0	0	0	0	10	0	0	0	0	0	0	0	0	0	0	0	0	0	0	22	0	0	0	0	0	0	0	0	0
OTU_458	0	0	0	0	1	0	0	0	0	0	0	0	0	0	0	7	0	0	0	1	0	0	0	0	9	0	0	0	0	0	0	0	0	0	0	0	0	0	0	19	0	3	0	0	0	0	0	0	0
OTU_411	0	0	0	0	0	0	0	0	0	0	0	0	0	0	0	0	0	0	0	0	0	0	0	0	41	0	0	0	0	0	0	0	0	0	0	0	0	0	0	41	0	0	0	0	0	0	0	0	0
OTU_870	0	0	0	0	0	0	0	0	0	0	0	0	0	0	0	0	0	0	0	10	0	0	0	0	0	0	0	0	0	0	0	0	0	0	0	0	0	0	0	0	0	1	0	0	0	0	0	0	0
OTU_671	0	0	0	0	0	0	0	40	0	0	0	1	0	0	4	4	0	14	0	12	0	0	0	2	20	0	0	0	0	1	0	0	0	8	0	1	0	0	0	12	0	18	2	0	0	0	1	0	0
OTU_791	0	0	0	0	0	0	0	0	0	0	0	0	0	0	0	0	0	0	0	0	0	0	0	0	0	0	0	0	0	0	0	0	0	85	0	0	0	0	0	0	0	0	0	0	0	0	0	0	0
OTU_512	0	0	0	0	0	0	0	0	0	0	0	0	0	0	0	0	0	0	0	0	0	0	0	0	33	0	0	0	0	0	0	0	0	0	1	0	0	0	0	49	0	0	0	0	0	0	0	0	0
OTU_558	0	0	0	0	0	0	0	0	0	0	0	0	0	0	0	0	0	0	0	0	0	0	0	0	19	0	0	0	0	0	0	0	0	0	0	0	0	0	0	8	0	0	0	0	0	0	0	0	0
OTU_142	0	0	0	0	0	0	0	0	0	0	0	0	0	0	0	0	0	0	0	6	0	0	0	0	190	0	1	0	0	0	0	0	0	0	0	0	0	0	2	244	0	5	1	0	0	0	0	1	0
OTU_642	0	0	0	0	0	2	0	0	0	0	0	0	0	0	1	6	0	0	0	6	0	0	0	0	0	0	0	0	0	1	0	0	0	0	0	0	0	0	0	0	0	4	0	0	0	0	0	14	0
OTU_16	1	48	2	1	1	445	359	270	0	1	83	179	508	222	6	0	41	3	42	1	314	37	467	68	0	55	0	3	81	0	124	55	2	86	225	2	33	57	18	0	157	6	442	21	195	211	19	0	0
OTU_941	0	0	0	0	0	0	0	0	0	0	0	0	0	0	0	0	0	9	0	5	0	0	0	2	0	0	0	0	0	0	0	0	0	0	0	0	0	0	0	0	0	3	0	0	0	0	0	0	0
OTU_636	0	0	0	0	0	0	0	0	0	0	0	0	0	0	0	0	0	0	0	0	0	0	0	0	23	0	0	0	0	0	0	0	0	0	0	0	0	0	1	17	0	0	0	0	0	0	0	0	0
OTU_372	0	0	0	0	0	0	0	0	0	0	0	0	0	0	0	0	0	0	0	0	0	0	0	0	53	0	0	0	0	0	0	0	0	0	0	0	0	0	0	48	0	0	0	0	0	0	0	0	0
OTU_617	0	0	0	0	0	0	0	0	0	0	0	0	0	0	0	0	0	0	0	0	0	0	0	0	2	0	0	0	0	0	0	0	0	0	0	0	0	0	0	2	0	0	0	0	0	0	0	0	0
OTU_839	0	0	0	0	0	0	0	0	0	0	0	0	0	0	0	0	0	0	0	0	0	0	0	0	18	0	0	0	0	0	0	0	0	0	0	0	0	0	0	23	0	0	0	0	0	0	0	0	0
OTU_269	0	0	0	0	0	0	2	0	0	0	0	1	0	3	0	0	0	0	0	0	0	0	2	0	4	0	0	0	0	0	0	0	0	133	1	0	0	0	0	1	3	5	0	0	1	0	0	0	0
OTU_8	2	0	0	0	0	1	0	0	0	0	16	1	0	15	0	0	2778	0	1167	1	0	2	1	1460	0	3131	0	0	3628	2	31	458	0	0	0	0	0	2	0	0	9	0	0	0	11	0	0	10	0
OTU_337	0	0	1	0	1	0	1	0	0	1	0	0	0	0	0	0	0	0	0	41	0	0	0	0	0	0	0	0	0	2	0	0	0	1	0	0	0	0	0	0	0	4	0	0	0	0	0	1	0
OTU_200	0	0	0	0	0	0	0	0	0	0	0	0	0	0	0	0	0	0	0	0	0	0	0	0	155	0	0	0	0	0	0	0	0	0	0	0	0	0	0	217	0	0	0	0	0	0	0	0	0
OTU_723	0	31	0	0	0	0	0	0	0	0	0	0	0	0	0	0	0	0	0	0	0	0	0	0	0	0	0	0	0	0	0	0	0	0	0	0	0	0	0	0	0	0	0	0	0	0	0	0	0
OTU_1110	0	0	0	0	0	0	0	0	0	0	0	0	0	0	0	0	0	0	0	0	0	0	0	0	13	0	0	0	0	0	0	0	0	0	0	0	0	0	0	19	0	0	0	0	0	0	0	0	0
OTU_175	0	0	0	0	0	0	0	0	0	0	0	0	0	0	0	0	0	60	0	76	0	1	0	17	0	0	0	0	0	0	0	0	0	0	0	0	0	0	0	0	0	81	0	0	0	0	0	0	0
OTU_223	0	0	0	0	0	0	0	0	0	0	0	0	0	0	0	0	0	0	0	0	0	0	0	0	73	0	0	0	0	0	0	0	0	0	0	0	0	0	0	125	0	0	0	0	0	0	0	0	0
OTU_615	0	0	0	0	0	0	0	0	0	0	0	0	0	0	0	0	0	0	0	0	0	0	0	0	20	0	0	0	0	0	0	0	0	0	0	0	0	0	1	49	0	3	1	0	0	0	0	0	0
OTU_105	1	76	0	0	0	0	1	0	0	0	0	1	0	0	0	0	0	0	0	9	2	0	0	0	39	0	0	0	0	0	0	0	0	0	0	0	0	0	1	38	0	11	4	0	0	0	0	0	0
OTU_600	0	0	0	0	0	0	0	0	0	0	0	0	0	0	0	0	0	0	0	9	0	0	0	0	0	0	0	0	0	0	0	0	0	0	0	0	0	0	0	0	0	4	1	0	0	0	0	0	0
OTU_985	0	0	0	0	1	0	0	0	1	16	3	0	0	13	0	1	0	0	0	0	0	1	0	0	2	0	0	0	0	0	15	0	0	0	0	0	3	5	0	1	1	1	0	0	16	0	36	2	0
OTU_554	2	57	0	0	0	2	0	1	0	0	0	0	0	0	0	0	0	0	0	9	0	0	0	0	5	0	0	0	0	0	0	0	0	0	0	0	0	0	0	11	0	6	0	0	0	0	1	0	0
OTU_835	0	0	0	0	0	0	0	0	0	0	0	0	0	3	0	0	0	0	0	0	0	1	0	0	0	0	0	0	0	0	0	0	0	0	0	0	0	0	0	0	0	0	0	0	0	0	0	0	0
OTU_253	0	0	0	0	0	0	0	0	0	36	0	0	0	0	0	0	0	0	0	0	0	0	0	0	0	0	0	0	0	0	0	0	0	0	0	0	0	0	0	1	2	0	0	0	0	0	0	1	0
OTU_461	0	0	0	0	0	0	0	0	0	0	0	0	0	0	0	0	0	0	0	0	0	0	0	0	34	0	0	0	0	0	0	0	0	0	0	0	0	0	0	39	0	0	0	0	0	0	0	0	0
OTU_398	0	0	0	0	0	0	0	0	0	0	0	0	0	0	0	0	0	0	0	0	0	0	0	0	68	0	0	0	0	0	0	0	0	0	0	0	0	0	0	71	0	0	0	0	0	0	0	0	0
OTU_700	0	0	0	0	0	0	0	0	0	0	0	0	0	0	0	0	0	0	0	0	0	0	0	0	16	0	0	0	0	0	0	0	0	0	0	0	0	0	0	21	0	1	0	0	0	0	0	0	0
OTU_273	3	99	0	0	0	0	3	0	0	0	0	0	0	0	0	7	0	24	0	90	0	0	0	8	2	0	0	0	0	0	0	0	1	230	0	0	0	0	0	1	0	69	3	0	1	1	0	1	0
OTU_46	0	0	0	0	0	110	147	26	2	0	11	103	42	10	0	3	0	0	0	0	94	8	73	0	0	0	0	1	2	0	24	1	0	0	112	16	2	6	0	0	20	1	158	0	9	24	3	0	0
OTU_369	0	0	0	0	0	0	0	0	0	0	0	0	0	0	0	0	0	0	0	0	0	0	0	0	0	0	0	0	0	0	0	0	0	58	0	0	0	0	0	0	0	0	0	0	0	0	1	0	0
OTU_1031	0	0	0	0	0	0	0	0	0	1	0	0	0	0	0	5	0	26	0	0	0	0	0	0	0	0	0	0	0	0	0	0	0	0	0	0	0	0	0	0	0	1	0	0	0	0	0	0	0
OTU_202	0	1	0	0	0	0	0	0	0	0	0	0	0	0	0	0	0	0	0	0	0	0	0	0	0	0	0	0	0	0	0	0	0	236	0	0	0	0	0	0	0	0	0	0	0	0	1	0	0
OTU_106	0	0	0	0	0	0	0	0	0	0	0	0	0	0	0	4	0	0	0	0	0	0	0	0	0	0	0	0	0	0	0	0	0	295	1	0	0	0	0	1	0	1	0	1	0	0	0	0	0
OTU_211	0	0	0	0	0	0	0	0	0	0	0	0	0	0	0	0	0	1	0	15	0	0	0	0	312	0	0	0	0	0	0	0	0	0	0	0	0	0	2	465	0	0	0	0	0	0	0	0	0
OTU_582	0	0	0	0	0	0	0	0	0	0	0	0	0	0	0	0	0	0	0	0	0	0	0	0	21	0	0	0	0	0	0	0	0	0	0	0	0	0	0	32	0	0	0	0	0	0	0	0	0
OTU_974	1	0	0	0	0	0	0	0	0	0	0	0	0	0	0	0	0	0	0	10	0	0	0	1	0	0	0	0	0	0	0	0	0	0	0	0	0	0	0	0	0	1	0	0	0	0	0	0	0
OTU_9	0	1	1	0	3	266	149	219	0	0	5	343	356	9	0	1	2091	1	1957	0	426	1	288	1358	0	3062	0	0	2321	4	29	1275	0	0	226	1	0	2	12	0	22	2	292	0	5	219	0	16	0
OTU_769	0	0	0	0	0	0	0	0	0	0	0	0	0	0	0	0	0	0	0	0	0	0	0	0	5	0	0	0	0	0	0	0	0	0	0	0	0	0	0	5	0	2	0	0	0	0	0	6	0
OTU_199	0	0	0	0	0	0	0	0	0	0	0	0	0	0	0	0	0	0	0	0	2	0	0	0	0	0	0	0	0	0	0	0	0	0	0	0	0	0	2	0	0	0	0	0	0	0	0	0	0
OTU_1074	0	0	0	0	0	0	0	0	0	0	0	0	0	0	0	0	0	0	0	0	0	0	0	0	16	0	0	0	0	0	0	0	0	0	0	0	0	0	0	15	0	0	0	0	0	0	0	0	0
OTU_234	0	0	0	0	0	0	0	0	0	0	0	1	0	0	0	23	0	0	0	0	0	0	0	0	0	0	0	1	0	0	0	0	0	0	0	27	0	0	0	0	0	1	0	0	0	0	0	0	0
OTU_888	0	0	0	0	0	0	0	0	0	0	0	0	0	0	0	0	0	13	0	0	0	0	0	0	0	0	0	0	0	0	0	0	0	0	0	0	0	0	0	0	0	0	0	0	0	0	0	0	0
OTU_909	0	0	0	0	0	0	0	0	0	0	0	0	0	0	0	0	0	0	0	0	0	0	0	0	4	0	0	0	0	0	0	0	0	0	0	0	0	0	0	2	0	0	0	0	0	0	0	0	0
OTU_625	0	0	0	0	0	0	0	0	0	0	0	0	0	0	0	0	0	0	0	0	0	0	0	0	7	0	0	0	0	0	0	0	0	0	0	0	0	0	0	41	0	1	0	0	0	0	0	0	0
OTU_873	0	0	0	0	0	0	0	0	0	0	0	0	0	0	0	0	0	0	0	14	0	0	0	0	0	0	0	0	0	0	0	0	0	0	0	0	0	0	0	0	0	0	0	0	0	0	0	0	0
OTU_926	0	0	0	0	0	0	0	0	0	0	0	0	0	0	0	0	0	0	0	21	0	0	0	0	0	0	0	0	0	0	0	0	0	0	0	0	0	0	0	0	0	5	0	0	0	0	0	0	0
OTU_980	0	0	0	0	0	0	2	0	0	0	0	0	0	0	0	0	0	0	0	0	0	0	0	0	0	0	0	0	0	0	0	0	0	0	0	0	0	0	0	0	0	0	0	0	0	0	0	0	0
OTU_422	0	0	0	0	2	0	21	0	0	1	0	1	0	0	0	2	0	60	0	8	0	0	0	0	0	0	0	0	0	3	1	0	0	2	0	0	0	0	0	0	0	35	0	0	0	0	0	1	0
OTU_64	0	0	0	0	0	0	0	0	0	0	0	0	0	0	0	0	98	0	7	0	0	0	0	6	0	187	0	0	91	0	0	200	0	0	0	0	0	0	0	0	1	0	0	0	0	0	0	0	0
OTU_739	0	0	0	0	0	0	0	0	0	0	0	0	0	1	0	0	0	0	0	0	0	3	0	0	0	0	0	0	0	0	10	0	0	0	0	0	1	0	0	0	0	0	0	0	0	0	0	0	0
OTU_527	0	0	0	0	0	0	0	0	0	0	0	0	0	0	0	0	0	0	0	0	0	0	0	0	8	0	0	0	0	0	0	0	0	0	0	0	0	0	0	4	0	0	0	0	0	0	0	0	0
OTU_47	1	1	0	1	1	3	0	0	0	1	0	0	9	0	28	0	0	288	0	996	0	1	164	172	1	0	0	0	1	0	0	0	0	6	0	0	0	0	0	0	0	689	9	0	0	0	0	3	0
OTU_429	0	0	0	0	0	0	0	0	0	0	0	0	0	0	0	0	0	0	0	0	0	0	0	0	0	0	0	0	0	0	0	0	0	0	0	0	0	0	0	0	0	0	0	0	0	0	0	0	0
OTU_133	0	0	0	0	0	0	0	0	0	0	7	1	0	20	0	0	0	0	0	2	0	3	0	0	1	0	0	0	0	0	5	0	0	0	0	0	4	4	0	1	4	0	0	0	6	0	0	2	0
OTU_724	0	0	0	0	0	0	0	0	0	0	0	0	0	0	0	0	0	0	0	0	0	0	0	0	0	0	0	0	0	0	0	0	0	0	0	0	0	3	0	0	5	0	0	0	0	0	0	0	0
OTU_875	1	0	0	0	0	0	0	1	0	0	0	0	0	0	0	0	0	0	0	2	0	0	0	0	6	0	0	0	0	0	0	0	0	0	1	0	0	0	1	11	0	7	0	0	0	0	0	1	0
OTU_622	0	0	0	0	0	0	0	0	0	0	0	0	0	0	0	0	0	0	0	7	0	0	0	0	0	0	0	0	0	0	0	0	0	0	0	0	0	0	0	0	0	107	0	0	0	0	0	0	0
OTU_766	0	0	0	0	0	0	0	0	0	0	0	0	0	7	0	0	0	0	0	3	0	0	0	0	0	0	0	0	0	0	3	0	0	0	0	0	2	0	0	0	1	0	0	0	1	0	0	1	0
OTU_233	0	0	0	0	0	0	0	0	0	0	0	0	0	3	0	0	0	0	0	4	0	0	0	0	1	0	0	0	0	0	1	0	0	0	0	0	0	0	0	1	0	0	0	0	7	0	0	0	0
OTU_251	0	0	0	0	0	0	0	0	0	0	0	0	0	0	0	9	0	3	0	3	0	0	0	0	0	0	0	0	0	0	0	0	0	30	0	0	0	1	0	0	0	266	0	0	0	0	1	0	0
OTU_716	0	11	0	0	0	0	0	0	9	0	0	5	0	0	0	0	0	0	0	0	0	0	0	0	0	0	0	0	0	1	0	0	0	0	0	2	0	0	0	0	0	0	0	0	0	0	0	0	1
OTU_115	0	0	0	0	0	0	0	0	0	0	0	0	0	0	0	0	0	0	0	0	0	0	0	0	120	0	0	0	0	0	0	0	0	0	0	0	0	0	1	407	0	0	0	0	0	0	0	0	0
OTU_745	0	0	0	0	0	0	0	0	0	0	0	0	0	0	0	0	0	0	0	0	0	0	0	0	43	0	0	0	0	0	0	0	0	0	0	0	0	0	0	43	0	1	0	0	0	0	0	0	0
OTU_436	0	0	0	0	0	0	0	0	0	0	0	0	0	0	0	0	0	0	0	0	0	0	0	0	0	0	0	0	0	0	0	0	0	0	0	0	0	0	0	0	0	0	0	0	0	0	0	0	0
OTU_817	0	0	0	0	0	0	0	0	0	0	0	0	0	0	0	0	0	0	0	0	0	2	0	0	0	0	0	0	0	0	2	0	0	0	0	0	1	1	0	1	0	0	0	0	0	0	0	0	0
OTU_953	0	0	0	0	0	0	0	1	0	0	0	0	0	0	0	0	0	0	0	12	0	0	0	0	1	0	0	0	0	0	0	0	0	0	0	1	0	0	0	4	0	0	0	0	1	0	0	0	0
OTU_733	0	2	2	0	0	53	18	7	3	0	3	97	33	4	0	0	0	0	0	0	64	1	18	0	0	0	0	1	0	0	7	0	0	2	8	2	4	2	17	1	0	0	26	0	4	24	1	0	0
OTU_299	0	0	0	0	0	0	0	0	1	0	0	0	0	0	0	3	0	45	0	27	0	0	0	0	0	0	0	0	0	2	0	0	0	1	0	0	0	0	0	0	0	31	0	0	0	0	0	0	0
OTU_772	0	1	0	0	0	0	0	0	0	0	0	0	0	2	0	0	0	71	0	64	11	1	0	3	48	0	0	0	0	0	0	0	0	0	0	0	0	0	0	67	1	40	0	1	0	0	0	0	0
OTU_639	0	0	0	0	0	0	0	0	0	0	0	0	0	0	0	0	0	0	0	0	0	0	0	0	23	0	0	0	0	0	0	0	0	0	0	0	0	0	0	31	0	0	0	0	0	0	0	0	0
OTU_15	0	9	1	6	27	333	192	186	84	3	66	506	254	201	4	62	2	0	2	2	499	53	373	1	1	3	4	68	4	7	199	9	8	2	275	188	37	284	0	0	133	4	193	20	179	259	6	0	18
OTU_621	0	0	0	0	0	0	0	0	0	0	0	0	1	0	0	0	0	0	0	25	0	0	0	0	0	0	0	0	0	0	0	0	0	0	0	0	0	0	0	0	0	15	0	0	0	0	0	0	0
OTU_154	0	0	0	0	0	0	0	0	0	0	0	0	1	0	0	0	0	0	1	0	0	0	0	0	220	0	0	0	0	0	0	0	0	0	0	0	0	0	1	211	0	0	0	0	0	0	0	0	0
OTU_41	0	13	0	0	7	129	63	7	13	2	1	260	121	17	0	7	0	2	0	0	67	0	38	1	0	1	0	57	0	1	7	0	2	0	104	18	1	12	0	0	0	1	70	9	0	72	6	0	8
OTU_790	0	0	0	0	0	0	0	0	0	0	0	0	0	0	0	0	0	0	0	0	0	0	0	0	2	0	0	0	0	0	0	0	0	0	0	0	0	0	0	0	0	0	0	0	0	0	0	0	0
OTU_808	1	0	0	0	0	0	0	0	0	0	0	0	0	0	0	0	0	0	0	0	0	0	0	0	5	0	0	0	0	0	0	0	0	0	0	0	0	0	0	7	0	0	0	0	0	0	0	0	0
OTU_850	0	0	0	0	0	0	0	0	0	0	0	0	0	0	0	0	0	0	0	0	0	0	0	0	23	0	0	0	0	0	0	0	0	0	0	0	0	0	0	33	0	0	0	0	0	0	0	0	0
OTU_1094	0	0	0	0	0	0	0	0	0	0	0	0	0	0	0	0	0	13	0	0	0	0	0	0	0	0	0	0	0	0	0	0	0	1	0	0	0	0	0	0	0	0	0	0	0	0	0	0	0
OTU_1010	0	0	0	0	0	0	0	0	0	0	0	0	0	0	0	0	0	0	0	0	0	0	0	0	0	0	0	0	0	0	0	0	0	0	0	0	0	0	0	0	0	0	0	0	0	0	0	0	0
OTU_1114	0	0	0	0	0	0	0	0	0	0	0	0	0	0	0	0	0	0	0	0	0	0	0	0	19	0	0	0	0	0	0	0	0	0	0	0	0	0	0	11	0	0	0	0	0	0	0	0	0
OTU_1057	0	0	0	0	0	0	0	0	0	0	0	0	0	0	0	0	0	0	0	0	0	0	0	0	0	0	0	0	0	0	0	0	0	0	0	0	0	0	0	0	0	0	0	0	0	0	0	0	0
OTU_657	0	0	0	0	0	0	0	0	0	0	0	0	0	0	0	0	0	0	0	0	0	0	0	0	0	0	0	0	0	0	0	0	0	0	0	0	0	0	0	0	0	0	0	0	0	0	0	0	0
OTU_165	0	0	0	0	0	0	0	0	0	0	0	0	0	0	0	6	0	0	0	0	0	0	0	0	0	0	0	0	0	0	0	0	0	170	1	0	0	0	0	0	0	7	0	0	0	0	0	22	0
OTU_1058	0	0	0	0	0	0	0	0	0	0	0	0	0	0	0	0	0	0	0	0	0	0	0	0	10	0	0	0	0	0	0	0	0	0	0	0	0	0	0	16	0	0	0	0	0	0	0	0	0
OTU_930	0	0	0	0	0	0	0	0	0	0	0	0	0	0	0	0	0	2	0	2	0	0	0	2	13	0	0	0	0	0	0	0	0	0	0	0	0	0	0	21	0	4	0	0	0	0	0	0	0
OTU_312	0	0	0	0	0	0	0	0	0	0	0	0	0	0	0	0	0	0	0	0	0	0	1	0	163	0	0	0	0	0	0	0	0	0	0	0	1	0	0	164	0	0	0	0	0	0	0	0	0
OTU_286	1	0	0	0	0	0	0	0	0	0	0	0	0	0	0	0	0	0	0	0	0	0	0	0	41	0	0	0	0	0	0	0	0	0	0	0	0	0	0	58	0	0	0	0	0	0	0	0	0
OTU_593	0	0	0	0	0	0	0	0	0	0	0	0	0	0	0	0	0	0	0	0	0	0	0	0	36	0	0	0	0	0	0	0	0	0	0	0	0	0	0	51	0	0	0	0	0	0	0	0	0
OTU_574	0	0	0	0	0	0	0	0	0	0	0	0	0	0	0	0	0	0	0	0	0	0	0	0	30	0	0	0	0	0	1	0	0	0	0	0	0	0	0	39	0	0	0	0	0	0	0	0	0
OTU_672	0	0	0	0	0	0	0	0	0	0	0	0	0	0	0	0	0	24	0	0	0	0	0	0	0	0	0	0	0	0	0	0	0	1	0	0	0	0	0	0	0	0	0	0	0	0	0	0	0
OTU_91	0	0	0	0	0	0	0	0	3	0	0	0	0	1	0	0	0	0	0	11	0	0	0	0	265	0	0	0	0	0	0	0	0	0	0	0	0	0	0	355	0	5	0	0	0	0	0	2	0
OTU_439	0	0	0	0	0	0	0	0	0	0	0	0	0	0	0	0	0	0	0	0	0	0	0	0	32	0	0	0	0	0	0	0	0	0	0	0	0	0	0	53	0	0	0	0	0	0	0	0	0
OTU_1061	1	22	0	0	0	0	0	2	0	24	3	0	0	0	0	6	0	0	0	24	0	0	0	1	4	0	0	0	0	0	0	0	0	0	0	0	0	0	0	4	0	20	0	0	0	0	3	3	0
OTU_764	0	0	0	0	0	0	0	0	0	0	0	0	0	0	0	0	0	15	0	1	0	0	0	0	0	0	0	0	0	0	0	0	0	0	0	0	0	0	0	0	0	2	0	0	0	0	0	0	0
OTU_1049	0	0	0	0	0	0	0	0	0	0	0	0	0	0	0	0	0	0	0	0	0	0	0	0	16	0	0	0	0	0	0	0	0	0	0	0	0	0	0	20	0	0	0	0	0	0	0	0	0
OTU_959	0	0	0	0	0	0	0	0	0	0	0	0	0	0	0	0	0	0	0	0	0	0	0	0	0	0	0	0	0	0	1	0	0	0	0	0	1	0	0	0	1	0	0	0	1	0	0	0	0
OTU_563	2	75	0	0	0	0	2	1	0	0	0	0	0	0	0	0	0	1	0	33	0	0	0	0	0	0	0	0	0	0	0	0	0	0	0	0	0	0	0	0	0	20	1	0	0	0	1	0	0
OTU_612	0	0	0	0	0	0	0	0	0	0	0	0	0	0	0	0	0	0	0	0	0	0	0	0	7	0	0	0	0	0	0	0	0	0	0	0	0	0	0	34	0	0	0	0	0	0	0	0	0
OTU_830	0	0	0	0	0	0	0	0	0	46	0	0	0	0	0	0	0	0	0	0	0	0	0	0	0	0	0	0	0	0	0	0	0	0	0	0	0	0	0	0	0	0	0	0	0	0	0	0	0
OTU_709	0	0	0	0	0	0	0	0	0	0	0	0	0	1	0	10	0	0	0	0	1	0	0	0	0	0	0	0	0	0	0	0	0	0	0	0	0	0	0	0	0	0	0	0	0	0	0	4	0
OTU_392	0	0	0	0	0	0	0	0	0	0	0	0	0	0	0	0	0	0	0	0	0	0	0	0	44	0	0	0	0	0	0	0	0	0	0	0	0	0	0	52	0	1	0	0	0	0	0	0	0
OTU_1014	0	0	0	0	0	0	0	0	0	0	0	0	0	0	0	0	0	0	0	0	0	0	0	0	1	0	0	0	0	0	0	0	0	0	0	0	0	0	0	2	15	0	0	0	0	0	0	0	0
OTU_647	0	0	0	0	0	0	0	0	0	0	0	0	0	0	0	0	0	0	0	36	0	0	0	6	0	0	0	0	0	0	0	0	0	0	0	0	0	0	0	0	0	19	0	0	0	0	0	0	0
OTU_378	0	0	0	0	0	0	38	0	0	0	0	0	0	0	0	0	0	0	0	0	0	0	0	0	0	0	0	0	0	1	0	0	0	0	0	0	0	0	0	0	0	0	0	0	0	0	0	0	0
OTU_176	0	0	0	0	1	0	0	0	0	0	0	0	0	0	0	15	0	39	0	8	0	0	0	0	0	0	0	0	0	0	0	0	0	133	17	39	0	0	1	0	0	5	0	0	0	0	37	8	0
OTU_508	0	0	0	0	0	0	0	0	0	0	0	0	0	0	0	0	0	0	0	1	4	0	0	0	6	0	0	0	0	0	0	0	0	0	0	0	0	0	0	11	0	0	0	0	0	0	0	0	0
OTU_795	0	0	0	0	0	0	0	0	0	1	0	0	0	0	0	0	0	15	0	35	0	0	0	4	0	0	0	0	0	0	0	0	0	0	0	0	0	0	0	0	0	25	0	0	0	0	0	0	0
OTU_112	0	0	2	0	5	0	0	0	4	0	0	0	0	0	23	8	0	24	0	153	17	0	0	12	15	0	0	0	0	5	0	0	0	90	0	47	0	0	0	10	0	122	3	0	0	0	0	0	0
OTU_435	0	0	0	0	0	4	4	2	20	0	1	10	4	0	1	2	0	0	1	1	6	0	1	0	1	0	0	4	0	0	7	0	1	0	0	1	0	0	2	2	0	0	19	0	1	9	3	0	3
OTU_821	0	0	0	0	0	0	0	0	0	0	0	0	0	0	0	0	0	0	0	0	0	0	0	0	12	0	0	0	0	0	0	0	0	0	1	0	0	0	0	18	0	0	0	0	0	0	0	0	0
OTU_86	0	0	0	0	0	0	0	0	0	0	0	2	0	0	0	0	0	0	0	2	3	0	0	0	3	0	0	0	0	0	0	0	0	0	0	0	0	0	1	4	0	1	2	0	0	0	0	0	0
OTU_303	0	0	0	0	0	0	0	0	0	0	22	0	0	0	0	0	0	0	0	0	0	0	0	0	1	0	0	0	0	0	0	0	0	0	0	0	0	0	0	2	7	0	0	0	7	0	0	0	0
OTU_567	0	0	0	0	0	0	0	0	0	0	0	0	0	0	0	0	0	4	0	4	0	0	1	2	1	0	0	0	0	0	0	0	0	151	0	0	0	0	0	1	0	4	0	0	0	0	0	0	0
OTU_474	0	0	0	0	0	0	0	0	0	0	0	0	0	0	0	0	0	0	0	0	0	0	0	0	40	0	0	0	0	0	0	0	0	0	0	0	0	0	1	47	0	0	0	0	0	0	0	0	0
OTU_929	0	0	0	0	0	1	0	0	0	0	0	0	0	0	0	0	0	0	0	0	0	0	0	0	0	0	0	0	0	0	0	0	0	0	0	0	0	0	0	0	0	0	8	0	0	0	0	0	0
OTU_1098	0	0	0	0	0	0	0	0	0	0	0	0	0	0	0	0	0	0	0	0	0	0	0	0	24	0	0	0	0	0	0	0	0	0	0	0	0	0	0	31	0	0	0	0	0	0	0	0	0
OTU_1079	0	2	0	0	0	0	0	0	0	0	0	0	0	0	0	3	0	125	0	19	0	0	3	10	0	0	0	0	0	0	0	0	0	241	2	0	0	0	0	3	0	70	0	0	0	0	1	0	0
OTU_518	0	0	0	0	0	0	0	0	0	0	0	0	0	0	0	0	0	0	0	0	0	0	0	0	0	0	0	0	0	0	0	0	0	0	0	0	0	0	0	0	0	0	0	0	20	0	0	0	0
OTU_937	0	0	0	0	0	0	0	0	0	0	0	0	0	0	0	0	0	0	0	0	0	0	0	0	5	0	0	0	0	0	0	0	0	0	0	0	0	0	0	5	0	0	0	0	0	0	0	0	0
OTU_145	0	0	0	0	0	0	0	0	0	0	0	0	1	0	0	3	0	54	0	52	0	0	50	6	5	0	0	0	0	0	2	0	0	4	0	0	0	0	0	9	0	207	0	0	0	0	0	0	0
OTU_119	6	0	0	0	5	0	13	1	0	2	0	4	0	0	101	7	0	8	0	97	0	0	0	1	8	0	0	0	0	0	21	0	0	1	0	37	0	1	0	27	0	70	18	0	0	0	0	5	0
OTU_390	0	0	0	0	0	0	0	0	0	0	0	0	0	0	0	1	0	0	0	0	0	0	0	0	44	0	0	0	0	0	0	0	0	0	0	0	0	0	0	59	0	0	0	0	0	0	0	0	0
OTU_933	0	2	0	0	0	0	0	0	0	0	0	0	0	0	0	0	0	0	0	0	0	0	0	0	17	0	0	0	0	0	0	0	0	0	0	0	0	0	0	34	0	2	0	0	0	0	0	0	0
OTU_718	0	0	0	0	0	0	0	0	0	0	0	0	0	0	0	0	0	0	0	0	0	0	0	0	17	0	0	0	0	0	0	0	0	0	0	0	0	0	0	17	0	0	0	0	0	0	0	0	0
OTU_250	0	0	0	0	0	0	20	2	0	0	0	12	9	0	0	0	0	0	0	0	22	0	5	0	1	0	0	0	0	0	0	0	0	0	0	0	0	0	0	0	0	1	35	0	0	28	0	0	1
OTU_482	0	0	0	0	0	0	0	0	0	0	0	0	0	0	0	0	0	0	0	0	0	0	0	0	2	0	0	0	0	0	0	0	0	0	0	0	0	0	0	3	0	0	0	0	0	0	0	0	0
OTU_455	0	0	0	0	0	0	0	0	0	0	0	0	0	0	0	0	0	0	0	0	0	0	0	0	22	0	0	0	0	0	0	0	0	0	0	0	0	0	1	40	0	0	0	0	0	0	0	0	0
OTU_21	0	2	0	0	0	317	171	139	0	1	0	602	242	0	0	0	0	0	0	0	322	0	345	0	0	0	0	0	0	1	4	0	1	0	200	0	1	0	209	0	2	4	421	4	0	116	0	0	0
OTU_356	0	0	0	0	0	0	0	0	0	0	0	0	0	0	55	0	0	0	0	0	0	0	0	0	0	0	0	0	0	0	0	0	0	0	0	0	0	0	0	0	0	34	0	0	0	0	0	0	0
OTU_295	0	0	0	0	1	0	0	0	0	0	0	0	0	0	0	0	0	0	0	0	0	0	0	0	0	0	0	0	0	0	0	0	0	78	0	0	0	0	0	1	0	0	0	0	0	0	0	0	0
OTU_897	0	0	0	0	0	0	0	0	0	0	0	0	0	0	0	0	0	0	0	0	0	0	0	0	0	0	0	0	0	0	0	0	0	0	0	21	0	0	0	0	0	0	0	0	0	0	0	0	0
OTU_278	0	0	1	0	0	0	0	0	1	0	0	0	0	0	0	0	0	0	0	0	0	0	0	0	128	0	0	0	0	0	0	0	0	0	0	0	0	0	1	128	0	0	0	0	0	0	0	0	0
OTU_386	0	0	0	0	0	0	1	0	0	0	0	2	0	2	0	0	0	0	0	0	5	2	1	0	0	0	0	0	0	0	4	0	0	0	0	0	0	1	0	0	1	0	1	0	1	0	0	0	0
OTU_673	0	0	0	0	0	0	0	0	0	0	0	0	0	9	0	0	0	0	0	15	0	2	0	0	0	0	0	0	0	0	0	0	0	0	0	0	1	12	0	0	1	1	0	0	0	0	0	0	0
OTU_331	0	0	0	0	0	0	0	0	17	0	0	0	0	0	0	0	0	0	1	0	0	0	0	0	90	0	0	0	0	0	0	0	0	0	0	0	0	0	0	74	0	2	0	0	0	0	0	0	0
OTU_13	0	338	23	8	11	894	814	432	418	2	1	63	1198	0	141	50	0	14	3	0	1230	0	1104	0	1	0	9	147	0	3	0	2	403	760	958	492	0	0	752	0	0	24	1481	227	0	970	11	0	35
OTU_611	0	3	0	0	0	0	0	0	0	0	0	6	0	8	3	0	0	0	0	4	0	0	0	1	12	0	0	0	0	0	1	0	0	14	0	0	1	0	0	17	1	1	0	9	4	2	0	0	0
OTU_57	306	57	0	1	0	4	73	1	0	2	0	0	1	7	31	30	0	0	0	65	2	5	8	1	6	0	0	1	0	4	4	0	0	563	104	22	6	25	0	0	5	22	0	1	12	0	57	84	0
OTU_421	0	0	0	0	0	0	0	0	0	0	0	0	0	1	0	0	0	0	0	0	0	0	0	0	1	0	0	0	0	0	0	0	0	0	0	0	1	4	0	0	3	0	0	0	28	0	0	0	0
OTU_710	0	2	0	0	0	0	0	1	1	0	1	1	0	1	0	0	0	0	0	0	0	2	0	0	0	0	1	1	0	0	0	0	2	1	0	0	0	4	0	0	0	0	0	3	0	0	0	0	0
OTU_943	0	0	0	0	0	2	0	0	0	0	0	10	4	0	0	0	0	0	0	0	8	0	2	0	0	0	0	0	0	0	0	0	0	0	1	0	0	0	0	0	0	0	6	0	0	0	0	0	0
OTU_141	0	1	0	0	0	10	38	0	0	0	0	0	0	0	0	95	0	0	0	74	0	0	10	0	0	0	0	0	0	3	0	0	0	147	0	0	0	0	0	0	1	30	0	0	0	0	8	207	0
OTU_921	0	0	0	0	0	0	0	0	0	0	0	0	0	0	0	0	0	0	0	0	0	0	0	0	2	0	0	0	0	0	0	0	0	0	0	0	0	0	0	7	0	0	0	0	0	0	0	0	0
OTU_942	0	35	0	0	0	0	0	0	0	0	0	1	0	0	0	0	0	0	0	0	0	0	0	0	0	0	0	0	0	0	0	0	0	0	0	0	0	0	0	0	0	1	0	0	0	0	0	0	0
OTU_851	0	0	0	0	0	0	0	0	0	0	0	0	0	0	0	0	0	0	0	0	0	0	0	0	3	0	0	0	0	0	0	0	0	0	0	0	0	0	0	11	0	0	0	0	0	0	0	0	0
OTU_341	0	0	0	0	0	0	0	0	0	0	0	0	0	0	0	1	0	0	0	3	0	0	0	0	37	0	0	0	0	0	0	0	0	0	0	0	0	0	0	52	0	5	0	0	0	0	0	0	0
OTU_107	0	84	79	0	0	3	17	0	0	0	2	0	0	5	0	54	0	24	0	0	0	4	49	0	2	0	0	0	0	0	6	0	0	86	6	17	5	33	0	1	7	16	0	0	6	0	0	68	1
OTU_409	0	0	0	0	0	0	0	0	0	0	0	0	0	0	0	0	0	0	0	0	0	0	0	0	70	0	0	0	0	0	0	0	0	0	0	0	0	0	1	90	0	0	0	0	0	0	0	0	0
OTU_940	0	0	0	0	0	0	0	0	0	0	0	0	0	0	0	0	0	0	0	0	0	0	0	0	13	0	0	0	0	0	0	0	0	0	0	0	0	0	0	7	0	0	0	0	0	0	0	0	0
OTU_868	0	0	0	0	0	0	0	0	0	0	0	0	0	0	0	0	0	0	0	0	0	0	0	0	12	0	0	0	0	0	0	0	0	0	0	0	0	0	0	15	0	0	0	0	0	0	0	0	0
OTU_890	0	0	0	1	0	0	0	0	0	0	0	0	0	0	9	0	0	44	0	39	0	0	0	2	117	0	0	0	0	0	0	0	0	3	0	0	0	0	1	155	0	32	0	0	0	0	0	0	0
OTU_848	1	50	0	0	0	0	0	0	0	0	1	0	0	0	0	0	0	0	0	0	0	0	0	0	4	0	0	0	0	0	0	0	0	0	0	0	0	0	0	8	0	1	1	0	0	0	0	0	0
OTU_767	0	0	0	0	0	0	0	0	0	0	0	0	0	0	0	0	0	0	0	0	0	0	0	0	5	0	0	0	0	0	0	0	0	0	0	0	0	0	0	10	0	0	0	0	0	0	0	0	0
OTU_884	0	0	0	0	0	0	0	0	0	0	0	0	0	0	0	0	0	0	0	2	0	0	0	0	0	0	0	0	0	0	0	0	0	0	0	0	0	0	0	0	0	0	0	0	0	0	0	0	0
OTU_297	0	0	0	0	0	0	0	0	0	0	0	0	0	0	0	0	0	0	0	0	31	0	0	0	114	0	0	0	0	0	0	0	0	0	0	0	0	0	1	114	0	0	38	0	0	0	0	0	0
OTU_32	9	51	9	1	5	55	78	23	19	2	21	521	76	113	1	3	1	0	2	4	135	12	71	0	0	2	1	5	0	3	59	3	2	9	74	12	8	16	217	0	43	0	151	4	84	91	4	0	1
OTU_1056	1	0	0	0	0	0	0	0	0	0	0	0	0	0	0	9	0	0	0	0	0	1	0	0	1	0	0	0	0	0	0	0	0	0	0	0	0	2	0	1	2	0	0	0	1	0	0	1	2
OTU_1015	0	0	0	0	0	0	0	0	0	0	0	0	0	0	0	0	0	0	0	0	0	0	0	0	17	0	0	0	0	0	0	0	0	0	0	0	0	0	0	18	0	0	0	0	0	0	0	0	0
OTU_354	0	0	0	0	0	0	0	0	0	0	0	0	0	0	0	0	0	0	0	0	0	0	0	0	41	0	0	0	0	0	0	0	0	0	0	0	0	0	0	47	0	0	0	0	0	0	0	0	0
OTU_818	0	0	0	0	0	0	0	0	0	0	0	0	0	0	0	0	0	0	0	0	0	0	0	0	5	0	0	0	0	0	0	0	0	0	0	0	0	0	0	8	0	1	0	0	0	0	0	0	0
OTU_215	0	0	0	0	0	0	0	0	0	0	0	0	0	0	0	0	0	0	0	0	0	1	0	0	67	0	0	0	0	0	0	0	0	0	0	0	0	0	0	117	0	1	0	0	0	0	0	0	0
OTU_281	1	0	0	0	0	0	0	0	0	0	0	0	0	0	0	0	0	0	0	0	0	0	0	0	37	0	0	0	0	0	0	0	0	0	0	0	0	0	1	52	0	0	0	0	0	0	0	0	0
OTU_360	0	0	0	0	0	0	0	0	0	0	0	0	0	0	0	0	0	0	0	3	0	0	0	0	68	0	0	0	0	0	0	0	0	0	0	0	0	0	1	86	0	0	0	0	0	0	0	5	0
OTU_76	1	0	0	0	0	0	0	0	0	0	0	0	0	0	0	1	0	0	0	0	0	0	0	0	316	0	0	0	0	0	0	0	0	0	0	0	0	0	1	394	0	1	0	0	0	0	0	0	1
OTU_99	508	0	0	0	0	0	0	1	0	0	0	0	0	3	0	0	0	0	0	0	0	7	0	0	0	0	0	0	0	0	0	0	0	0	1	0	0	0	0	0	7	0	0	0	0	0	25	0	0
OTU_161	0	0	15	0	0	1	0	0	0	16	6	0	1	0	0	0	0	4	0	27	0	0	54	1	0	0	0	0	1	0	2	0	2	0	2	0	0	0	150	0	0	20	16	0	0	0	0	0	0
OTU_829	0	0	0	0	1	0	0	5	0	0	0	0	0	0	0	0	0	35	0	0	0	0	0	0	2	0	0	0	0	0	0	0	0	0	0	0	0	0	0	1	0	0	0	0	0	0	0	0	0
OTU_881	0	0	0	0	0	0	0	0	0	0	0	0	0	0	0	0	0	36	0	0	0	0	0	0	0	0	0	0	0	0	0	0	0	0	0	0	0	0	0	0	0	0	0	0	0	0	0	0	0
OTU_794	0	0	0	0	0	0	0	0	0	0	0	0	0	0	0	0	0	0	0	0	0	0	0	0	30	0	0	0	0	0	0	0	0	0	0	0	0	0	0	14	0	0	0	0	0	0	0	0	0
OTU_1040	0	0	0	0	0	0	0	0	0	0	0	0	0	0	0	0	0	0	0	0	0	0	0	0	3	0	0	0	0	0	0	0	0	0	0	0	0	0	0	4	0	0	0	0	0	0	0	0	0
OTU_315	0	0	0	0	0	0	0	0	0	0	0	0	0	0	0	0	0	84	0	0	0	0	0	0	0	0	0	0	0	0	0	0	0	0	0	0	0	0	0	0	0	9	0	0	0	0	0	0	0
OTU_375	0	0	0	0	0	0	0	0	0	0	0	0	0	0	0	0	0	0	0	0	0	0	0	0	33	0	0	0	0	0	0	0	0	0	0	0	0	0	0	36	0	0	0	0	0	0	0	0	0
OTU_874	0	0	0	0	0	0	0	0	0	0	0	0	0	0	0	0	0	0	0	0	0	0	0	0	57	0	0	0	0	0	0	0	0	0	0	0	0	0	1	93	0	0	0	0	0	0	0	0	0
OTU_1053	0	0	0	0	0	0	0	0	0	0	0	0	0	0	0	0	0	0	0	0	0	0	0	0	19	0	0	0	0	0	0	0	0	0	0	0	0	0	0	16	0	0	0	0	0	0	0	0	0
OTU_827	0	0	0	0	0	0	0	0	0	0	0	0	0	0	0	0	0	0	0	0	0	0	0	0	0	0	0	0	0	0	0	0	0	0	0	0	0	0	0	0	0	0	0	0	0	0	30	0	0
OTU_843	0	0	0	0	0	0	0	0	0	0	0	0	0	0	0	0	0	0	0	0	0	0	0	0	15	0	0	0	0	0	0	0	0	0	0	0	0	0	0	14	0	0	0	0	0	0	0	0	0
OTU_863	0	0	0	0	0	0	0	0	0	0	0	0	0	0	0	0	0	0	0	0	0	0	0	0	0	0	0	0	0	0	0	0	0	0	0	0	0	0	0	0	0	0	0	0	0	0	0	0	0
OTU_166	0	5	1	0	0	0	0	0	0	0	3	0	0	3	2	0	2	0	0	0	0	0	0	0	0	1	0	0	4	0	2	1	2	6	0	0	3	1	0	0	3	0	0	10	6	0	0	0	0
OTU_311	0	0	0	0	0	0	0	0	0	0	0	0	0	0	64	0	0	0	0	28	0	0	0	0	0	0	0	0	0	0	0	0	0	0	0	0	0	0	0	0	0	21	0	0	0	0	0	0	0
OTU_889	0	0	0	0	0	0	0	0	0	0	0	0	0	0	0	0	0	0	0	0	0	0	0	0	26	0	0	0	0	0	0	0	0	0	0	0	0	0	0	14	0	0	0	0	0	0	0	0	0
OTU_377	0	0	0	0	0	0	0	0	0	0	0	0	0	0	0	0	0	0	0	0	0	0	0	0	0	0	0	0	0	0	0	0	0	0	67	0	0	0	0	0	0	3	0	0	0	0	0	0	0
OTU_544	0	0	0	0	0	0	0	0	0	0	0	0	0	0	0	0	0	0	0	0	0	0	0	0	13	0	0	0	0	0	0	0	0	0	0	0	0	0	0	18	0	0	0	0	0	0	0	0	0
OTU_434	0	75	0	0	0	0	0	0	0	0	0	0	0	0	0	0	0	0	0	0	0	0	0	0	0	0	0	0	0	0	0	0	0	0	0	0	0	0	0	0	0	0	0	0	0	0	0	0	0
OTU_1087	0	0	0	0	0	0	0	0	0	0	0	0	0	0	0	0	0	0	0	21	0	0	0	0	0	0	0	0	0	0	0	0	0	0	0	0	0	0	0	0	0	2	0	0	0	0	0	0	0
OTU_663	0	0	0	0	0	0	0	1	0	0	0	0	0	0	0	0	0	0	0	12	0	0	0	0	0	0	0	0	0	0	0	0	0	0	0	0	0	0	0	0	0	0	0	0	0	0	0	0	0
OTU_1121	0	0	0	0	0	0	0	0	0	0	0	0	0	0	0	0	0	30	0	0	0	0	0	0	0	0	0	0	0	0	0	0	0	0	0	0	0	0	0	0	0	0	0	0	0	0	0	0	0
OTU_802	0	0	0	0	0	0	0	0	0	0	0	0	0	0	0	8	0	0	0	0	0	0	0	0	0	0	0	0	0	0	0	0	0	0	0	0	0	0	0	0	0	1	4	0	0	0	0	9	0
OTU_553	0	0	0	0	0	0	0	0	0	0	0	3	0	0	0	0	0	0	0	0	4	0	0	0	0	0	0	0	0	0	0	0	0	0	0	0	0	1	0	0	0	0	0	0	0	0	0	0	0
OTU_787	0	0	0	0	0	0	0	0	0	0	0	0	0	0	0	0	0	33	0	26	0	0	0	3	0	0	0	0	0	0	0	0	0	2	0	0	0	0	0	1	0	39	0	0	0	0	0	0	0
OTU_690	0	0	0	0	0	0	0	0	0	1	0	0	0	0	0	0	0	0	0	10	0	0	0	0	0	0	0	0	0	0	0	0	0	0	0	0	0	0	0	0	0	0	0	0	0	0	0	0	0
OTU_487	0	1	0	0	3	0	0	0	25	0	0	0	0	0	0	1	0	0	0	0	0	0	0	0	0	0	0	21	0	0	0	1	0	3	0	31	0	0	0	0	1	0	0	2	0	1	21	0	23
OTU_293	0	0	0	0	0	0	13	0	0	0	0	2	0	0	0	0	0	0	0	28	0	0	2	0	0	0	0	0	0	0	0	0	0	0	0	0	0	0	0	0	0	1	15	0	0	16	64	7	0
OTU_737	0	0	0	0	0	0	0	0	0	0	0	0	0	0	0	0	0	0	0	0	0	0	0	0	18	0	0	0	0	0	0	0	0	0	0	0	0	0	0	9	0	0	0	0	0	0	0	0	0
OTU_738	0	0	0	0	0	0	0	0	0	0	0	0	0	0	0	0	0	0	0	0	0	0	0	0	0	0	0	0	0	0	0	0	0	0	0	0	0	0	0	0	0	56	0	0	0	0	0	0	0
OTU_920	0	0	0	0	0	0	0	0	0	0	0	0	0	0	0	0	0	0	0	3	0	0	0	0	0	0	0	0	0	0	0	0	5	0	0	1	0	0	0	0	0	0	0	0	0	0	0	0	0
OTU_431	0	0	0	1	0	0	0	0	0	0	0	0	0	0	0	0	0	0	0	0	77	0	0	0	0	0	0	0	0	0	0	0	0	0	0	0	0	0	0	3	0	0	0	0	0	0	0	0	0
OTU_719	0	0	0	0	0	0	0	1	0	0	0	0	0	0	0	0	0	15	0	45	0	0	2	10	5	0	0	0	0	0	0	0	0	3	0	0	0	0	0	4	0	121	2	0	0	0	0	3	0
OTU_473	0	0	0	0	0	0	0	0	0	0	1	0	0	0	0	0	0	0	0	0	0	2	0	0	1	0	0	0	0	0	0	0	0	0	0	0	1	16	0	1	0	0	0	0	0	0	0	0	0
OTU_565	0	0	0	0	0	1	0	0	0	0	0	0	0	0	0	3	0	9	0	8	0	0	0	0	0	0	0	0	0	0	0	0	0	0	0	0	0	0	0	0	0	2	0	0	0	0	0	0	0
OTU_374	0	0	0	0	0	0	0	0	0	0	0	0	0	0	0	0	0	0	0	0	0	0	0	0	57	0	0	0	0	0	0	0	0	0	0	0	0	0	1	21	0	1	0	0	0	0	0	0	0
OTU_402	0	0	0	0	0	0	0	0	0	0	0	0	0	9	0	0	0	0	0	4	0	0	0	0	1	0	0	6	0	0	0	0	0	0	0	9	0	0	0	0	29	3	0	0	0	0	0	1	0
OTU_379	0	0	0	0	6	6	12	0	35	0	0	1	8	0	0	7	0	0	1	0	13	0	1	0	0	0	0	25	0	3	1	1	0	0	5	29	1	0	0	0	1	0	15	0	0	0	0	0	4
OTU_532	0	0	0	0	0	0	0	0	0	0	0	0	0	0	0	0	0	0	0	0	0	0	0	0	24	0	0	0	0	0	0	0	0	0	0	0	0	0	0	32	0	0	0	0	0	0	0	0	0
OTU_968	0	0	0	0	0	0	0	0	0	0	0	0	0	0	0	0	0	0	0	0	0	0	0	0	27	0	0	0	0	0	0	0	0	0	0	0	0	0	0	31	0	0	0	0	0	0	0	0	0
OTU_229	0	0	0	0	0	0	0	0	0	0	0	0	0	0	0	0	0	0	0	0	0	0	0	0	119	0	0	0	0	0	0	0	0	0	0	0	0	0	0	157	0	0	0	0	0	0	0	0	0
OTU_221	0	0	1	0	0	0	0	0	0	0	0	0	0	0	0	0	0	0	0	1	0	0	0	0	114	0	0	0	0	0	0	0	0	0	0	0	0	0	1	183	0	0	0	0	0	0	0	0	0
OTU_882	0	0	0	0	0	0	1	0	0	1	0	0	2	0	0	5	0	134	0	134	1	0	36	39	3	0	0	0	0	0	0	0	0	191	0	0	0	0	0	0	0	330	1	0	0	0	1	2	0
OTU_395	0	0	0	0	1	0	11	1	0	0	0	10	0	0	0	0	0	0	0	39	1	0	3	1	34	0	0	0	0	3	0	0	0	40	0	0	0	0	0	45	0	21	0	0	0	0	0	19	0
OTU_443	0	0	0	0	3	3	26	0	0	0	0	0	0	0	0	21	0	0	0	34	0	0	1	0	0	0	0	0	0	1	0	0	0	0	0	0	0	0	0	0	0	7	8	0	0	0	60	47	0
OTU_775	1	0	0	0	0	0	0	0	0	0	0	0	0	0	1	0	0	0	0	3	0	0	0	0	19	0	0	1	1	0	1	0	0	0	0	0	0	0	0	27	0	1	0	1	0	0	1	1	0
OTU_630	0	0	0	0	0	0	0	0	0	0	0	0	0	0	0	0	0	1	0	0	0	0	0	0	80	0	0	0	0	0	0	0	0	0	0	0	0	0	1	64	0	1	0	0	0	0	0	0	0
OTU_969	0	0	0	0	0	0	0	0	0	0	0	0	0	0	0	0	0	0	0	0	0	0	0	0	4	0	0	0	0	0	0	0	0	0	0	0	0	0	0	7	0	0	0	0	0	0	0	0	0
OTU_858	0	0	0	0	0	0	0	0	0	0	0	0	0	0	0	0	0	0	1	0	18	0	0	0	0	0	0	0	0	0	0	0	0	0	0	0	0	0	0	1	0	0	0	0	0	0	0	0	0
OTU_908	0	0	0	0	0	0	0	0	0	0	1	0	0	0	0	0	0	0	0	0	0	0	0	0	0	0	0	0	0	0	0	0	0	0	0	0	0	0	0	0	0	0	0	0	16	0	0	0	0
OTU_653	0	0	0	0	0	0	0	0	0	0	0	0	0	0	0	0	0	0	0	0	0	0	0	0	17	0	0	0	0	0	0	0	0	0	0	0	0	0	0	12	0	0	0	0	0	0	0	0	0
OTU_782	2	0	1	0	0	0	0	0	0	0	0	0	0	0	0	0	0	0	0	0	0	0	0	0	0	0	0	0	0	0	0	0	0	0	2	0	0	0	0	0	0	4	1	0	0	0	0	0	0
OTU_925	0	0	0	0	0	0	0	0	0	0	0	0	0	0	0	0	0	0	0	0	0	0	0	0	0	0	0	0	0	0	0	0	0	0	0	0	0	0	0	0	0	0	0	0	0	0	0	0	0
OTU_397	1	0	0	0	0	0	2	0	0	0	0	0	0	0	0	5	0	23	0	0	0	0	0	0	0	0	0	0	0	0	0	0	0	0	0	0	0	0	0	0	0	2	0	0	0	0	0	11	0
OTU_680	0	0	0	0	0	14	8	0	0	0	0	12	1	0	0	0	0	0	0	0	6	0	0	0	0	0	0	0	0	0	0	0	0	0	4	0	0	0	0	0	0	0	1	0	0	6	0	0	0
OTU_296	0	1	0	0	0	0	0	1	0	1	0	0	0	0	0	1	0	125	0	332	0	0	0	32	6	0	0	0	0	0	0	0	0	0	0	0	0	0	0	5	0	145	0	0	0	0	0	0	0
OTU_446	1	0	0	0	0	0	0	0	1	0	0	0	0	0	0	0	0	0	0	0	0	0	0	0	107	0	0	0	0	0	0	0	0	0	0	0	0	0	2	89	0	1	0	0	0	0	0	0	0
OTU_666	0	0	0	0	0	0	0	0	0	0	0	0	0	1	0	0	0	0	0	0	0	0	0	0	48	0	0	0	0	0	0	0	0	0	0	0	0	0	0	55	0	0	0	0	0	0	0	1	0
OTU_494	0	0	0	0	0	0	0	0	0	0	0	0	0	0	0	0	0	0	0	49	0	0	0	0	6	0	0	0	0	0	0	0	0	1	0	0	0	0	0	2	0	10	0	0	0	0	0	0	0
OTU_381	1	0	0	0	0	3	0	0	0	0	0	0	1	0	0	41	0	0	0	70	0	0	2	0	0	0	0	0	0	1	0	0	0	0	0	0	0	0	0	0	0	32	0	0	1	0	14	70	0
OTU_1000	0	0	0	0	2	0	0	0	0	0	0	0	0	0	0	0	0	0	0	0	0	0	0	0	15	0	0	0	0	0	0	0	0	0	0	0	0	0	0	24	0	0	0	0	0	0	0	0	0
OTU_536	0	0	0	0	0	0	0	0	0	0	0	0	0	0	0	2	0	0	0	2	0	0	0	0	15	0	0	0	0	0	0	0	0	0	0	0	0	0	0	14	0	2	0	0	0	0	0	0	0
OTU_101	0	27	21	0	0	25	74	61	0	4	0	249	76	0	1	0	0	3	0	0	13	0	4	0	0	0	0	3	0	0	0	0	0	34	17	0	0	0	0	0	0	3	24	4	0	3	2	0	0
OTU_585	0	0	0	0	0	0	0	0	0	1	0	0	0	0	0	0	0	9	0	36	0	0	0	5	0	0	0	0	0	0	0	0	0	1	0	0	0	0	0	0	0	18	0	0	0	0	0	0	0
OTU_962	0	0	0	0	0	0	0	0	0	0	0	0	0	0	0	0	0	0	0	0	0	0	0	0	14	0	0	0	0	0	0	0	0	0	0	0	0	0	0	24	0	0	0	0	0	0	0	0	0
OTU_915	0	0	0	0	0	0	0	0	12	0	2	0	0	0	0	1	1	0	0	0	0	0	0	0	0	0	0	1	0	1	0	0	0	0	0	0	0	0	0	1	0	0	0	0	0	0	0	0	0
OTU_82	0	0	0	6	5	5	3	10	91	0	0	24	25	0	0	55	0	0	3	0	30	0	0	0	0	0	4	128	0	4	0	0	0	0	0	143	0	0	137	0	0	1	2	0	0	1	0	0	30
OTU_241	0	3	3	0	0	0	0	0	1	2	0	7	2	3	0	4	1	0	0	0	33	0	1	0	2	0	0	10	0	0	0	0	1	11	0	22	2	0	0	3	0	1	0	8	0	0	2	0	1
OTU_501	0	0	0	0	0	0	0	0	0	0	7	0	0	0	0	0	0	0	0	0	0	0	0	0	0	0	0	0	0	0	0	0	0	0	0	0	0	0	0	3	0	0	0	0	0	0	0	0	0
OTU_178	0	0	0	0	0	0	0	0	0	0	0	0	0	0	0	0	0	1	0	0	0	0	0	0	1	0	0	0	0	0	0	0	1	108	0	0	0	0	0	5	0	4	0	0	0	0	0	0	0
OTU_22	0	42	29	0	2	342	174	249	25	4	2	885	329	7	7	0	0	4	1	0	417	1	197	0	0	1	0	12	0	3	7	0	10	62	187	11	5	4	210	1	7	1	330	14	12	230	38	0	2
OTU_457	0	28	0	0	0	0	0	0	0	0	0	0	0	0	0	0	0	0	0	0	0	0	0	0	0	0	0	0	0	0	0	0	0	0	0	0	0	0	0	0	0	1	0	0	0	0	0	0	0
OTU_451	0	0	0	0	0	0	0	0	0	0	0	0	0	0	0	0	3	0	0	0	0	0	0	3	0	3	0	0	2	1	0	0	0	0	0	0	0	0	0	0	0	0	0	0	0	0	0	0	0
OTU_231	0	0	0	0	0	0	0	0	0	0	0	0	0	0	0	0	0	0	0	0	0	0	0	0	151	0	0	0	0	0	0	0	0	0	0	0	0	0	2	213	0	0	0	0	0	0	0	0	0
OTU_361	0	0	0	0	0	0	0	0	0	0	0	0	0	0	0	0	0	0	0	0	0	0	0	0	0	0	0	0	0	0	0	0	0	207	0	0	0	0	0	0	0	0	0	0	0	0	1	0	0
OTU_217	1	0	0	0	0	0	0	0	0	0	0	0	0	0	0	2	0	3	0	26	0	0	0	1	332	0	0	0	0	0	0	0	0	18	0	0	0	0	1	437	0	35	2	0	0	0	0	0	0
OTU_857	0	0	0	0	0	0	0	0	0	0	0	0	0	0	0	0	0	0	0	0	0	0	0	0	3	0	0	0	0	0	0	0	0	0	0	0	0	0	0	0	0	0	0	0	0	0	0	0	0
OTU_255	1	25	0	0	0	0	0	0	0	0	0	0	0	0	0	0	0	0	0	0	0	0	0	0	149	0	0	0	0	0	0	0	0	0	0	0	0	0	0	166	0	1	0	0	0	0	0	1	0
OTU_720	40	0	0	0	0	0	0	0	1	0	0	0	0	0	0	4	0	0	0	0	0	0	0	0	1	0	0	0	0	0	0	0	0	1	0	18	0	0	0	0	0	5	0	0	0	0	0	8	0
OTU_1127	0	2217	1944	0	2	32	12	8	0	15	692	32	45	1899	1874	2	225	127	148	12	177	108	12	47	0	343	1	1	229	10	1183	166	1680	8292	22	0	1930	71	8	0	1536	0	41	2990	2114	131	683	0	0
OTU_168	0	25	21	0	0	0	0	0	0	0	1	0	0	6	20	0	0	6	0	0	0	4	0	0	0	0	0	0	0	0	3	0	0	47	0	0	4	2	0	0	6	0	0	1	4	0	3	0	0
OTU_97	0	0	0	0	0	18	0	18	0	0	36	10	24	8	0	0	0	0	0	0	29	4	0	0	0	0	0	0	0	0	4	0	0	0	0	0	9	15	0	0	26	0	1	0	22	16	0	0	0
OTU_902	0	0	0	0	0	15	0	0	0	0	0	0	0	0	0	0	0	0	0	0	0	0	0	0	1	0	0	0	0	0	0	0	0	0	0	0	0	0	0	1	0	0	0	0	0	0	0	0	0
OTU_811	3	0	0	0	0	0	0	0	0	0	0	0	0	0	44	7	0	0	0	8	0	0	1	0	0	0	0	0	0	0	0	0	0	0	0	0	0	0	0	0	0	11	1	0	0	0	1	2	0
OTU_878	0	0	0	0	0	0	0	0	0	1	0	0	0	0	0	0	0	21	0	0	0	0	0	0	0	0	0	0	0	0	0	0	0	0	0	0	0	0	0	0	0	0	0	0	0	0	0	0	0
OTU_999	0	0	0	0	0	0	0	0	0	0	0	0	0	0	0	0	0	0	0	5	0	0	0	0	0	0	0	0	0	0	0	0	0	0	0	0	0	0	0	1	0	0	0	0	0	0	0	0	0
OTU_853	0	0	0	0	0	0	0	0	0	0	0	0	1	0	0	0	0	0	0	0	0	0	0	0	0	0	0	0	0	0	0	0	0	0	0	0	0	0	0	0	0	4	0	0	0	0	0	0	0
OTU_1055	0	0	0	0	0	0	0	0	0	0	0	0	0	0	0	0	0	0	0	0	0	0	0	0	0	0	0	0	0	0	0	0	0	0	0	0	0	0	0	0	0	0	0	0	0	0	0	0	0
OTU_658	0	0	0	0	0	0	0	0	0	0	0	0	0	0	0	0	1	0	0	0	0	0	0	0	19	0	0	0	0	0	0	0	0	0	0	0	0	0	1	29	0	0	0	0	0	0	0	0	0
OTU_753	0	0	0	0	0	0	0	0	0	0	0	0	0	0	0	0	0	0	0	0	0	0	1	0	18	0	0	0	0	0	0	0	0	0	0	0	0	0	0	20	0	0	1	0	0	0	0	0	0
OTU_776	0	0	0	0	0	0	0	0	0	0	0	0	0	0	0	0	0	0	0	0	0	0	0	0	15	0	0	0	0	0	0	0	0	0	0	0	0	0	0	22	0	0	0	0	0	0	0	0	0
OTU_96	0	0	0	0	0	0	0	0	0	1	0	0	2	0	0	20	0	12	0	22	0	0	0	0	0	0	0	0	0	0	0	0	0	200	0	0	0	0	0	0	0	190	0	0	0	0	1	0	0
OTU_751	0	0	0	0	0	0	0	0	0	0	0	0	0	0	0	0	0	0	0	2	0	0	0	0	0	0	0	0	0	0	0	0	0	0	0	0	0	0	0	1	0	7	0	0	0	0	0	0	0
OTU_665	0	0	0	0	0	0	0	0	0	0	0	0	0	0	0	0	0	0	0	0	0	0	0	0	1	0	0	0	0	0	0	0	0	0	0	0	0	0	0	1	0	4	0	0	0	0	0	0	0
OTU_637	0	0	0	0	0	0	0	0	0	0	0	0	0	0	0	0	0	33	0	0	0	0	0	0	0	0	0	0	0	0	0	0	0	1	0	0	0	0	0	0	0	10	0	0	0	0	0	0	0
OTU_382	2	0	0	0	0	0	0	0	0	0	0	0	0	0	0	7	0	0	0	0	0	0	0	0	43	0	0	0	0	0	0	0	0	0	0	0	0	0	0	43	0	1	0	0	0	0	0	0	0
OTU_771	0	0	0	0	0	0	0	0	0	0	0	0	0	0	0	0	0	12	0	0	0	0	0	0	8	0	0	0	0	0	0	0	0	0	0	0	0	0	0	8	0	0	0	0	0	0	0	0	0
OTU_991	0	0	0	0	0	0	0	0	0	0	0	0	0	0	0	0	0	0	0	0	0	0	1	0	25	0	0	0	0	0	0	0	0	0	0	0	0	0	0	5	0	0	0	0	0	0	0	0	0
OTU_244	0	0	0	0	0	0	0	0	0	0	0	0	0	0	0	0	0	0	0	0	0	0	0	0	82	0	0	0	0	0	0	0	0	0	0	0	0	0	0	119	3	0	2	0	0	0	0	0	0
OTU_1020	0	0	0	0	0	0	0	0	0	0	0	0	0	0	0	0	0	0	0	0	0	0	0	0	0	0	0	0	0	0	0	0	0	0	13	0	0	0	0	0	0	0	0	0	0	0	0	0	0
OTU_823	0	0	0	0	1	0	0	0	0	0	0	0	0	0	0	0	0	0	0	3	0	0	0	0	0	0	0	0	0	0	0	0	0	0	0	0	0	0	0	0	0	0	0	0	0	0	0	0	0
OTU_292	1	0	0	0	0	0	0	0	0	0	0	0	0	0	0	0	0	0	0	0	0	0	0	0	204	0	0	0	0	0	0	0	0	0	0	0	0	0	1	59	0	0	0	0	0	0	0	0	0
OTU_265	0	0	0	0	0	0	0	0	0	0	0	0	41	0	0	18	0	0	0	13	0	0	0	0	0	0	0	0	0	0	0	0	0	0	0	0	0	0	0	0	0	0	0	32	0	0	0	0	0
OTU_987	0	0	0	0	0	0	0	0	0	0	0	0	0	0	0	0	0	0	0	0	0	0	0	0	12	0	0	0	0	0	0	0	0	0	0	0	0	0	0	24	0	0	0	0	0	0	0	0	0
OTU_1037	0	0	0	0	0	0	0	0	0	0	0	0	0	0	0	0	0	0	0	0	0	0	0	0	4	0	0	0	0	0	0	0	0	0	0	0	0	0	0	8	0	0	0	0	0	0	0	0	0
OTU_799	0	0	0	0	0	0	0	0	0	0	0	0	0	1	0	0	0	0	0	0	0	0	0	1	1	0	0	0	0	0	56	0	0	0	0	0	1	1	0	0	0	1	0	0	0	0	0	6	0
OTU_6	0	62	81	8	43	5284	2946	5389	108	35	193	5199	5406	353	12	74	3	31	3	1	7566	176	4303	4	1	1	10	178	0	25	349	1	4	59	7492	153	64	354	881	0	329	79	5345	9	292	4660	37	0	41
OTU_894	0	0	0	0	0	0	0	0	0	0	0	0	0	0	0	0	0	0	0	0	0	0	0	0	3	0	0	0	0	0	0	0	0	0	0	0	0	0	0	8	0	0	0	0	0	0	0	0	0
OTU_1013	0	0	0	0	0	0	0	0	0	0	0	0	0	0	0	0	0	0	0	0	0	0	0	0	30	0	0	0	0	0	0	0	0	0	0	0	0	0	0	31	0	0	0	0	0	0	0	0	0
OTU_174	0	0	0	0	0	0	0	0	2	0	7	7	0	36	0	3	0	0	0	0	0	23	0	0	0	0	0	7	0	0	23	0	0	1	0	0	4	24	0	0	15	0	0	0	21	0	0	0	0
OTU_334	0	0	0	0	0	0	0	0	0	0	21	0	0	12	0	0	0	0	0	0	0	3	0	0	0	0	0	1	0	0	1	0	0	0	0	0	0	1	0	0	4	0	0	0	39	0	0	0	0
OTU_555	0	0	0	0	0	0	0	0	0	0	0	0	0	0	0	0	0	0	0	0	0	0	0	0	0	0	0	0	0	0	0	0	0	0	0	0	0	0	0	0	0	0	0	0	0	0	0	0	0
OTU_702	2	0	0	0	0	0	0	3	0	0	0	0	0	0	0	13	0	0	0	60	0	0	0	0	1	0	0	0	0	0	0	0	0	0	0	0	0	0	0	0	0	15	2	0	0	0	0	0	0
OTU_978	0	0	0	0	0	0	0	0	0	0	0	0	0	0	0	0	0	0	0	0	0	0	0	0	3	0	0	0	0	0	0	0	0	0	0	0	0	0	0	9	0	0	0	0	0	0	0	0	0
OTU_977	0	0	0	0	0	0	0	0	0	0	0	0	0	0	0	0	0	0	0	0	0	0	0	0	1	0	0	0	0	0	0	0	0	0	0	0	0	0	0	3	0	0	0	0	0	0	0	0	0
OTU_541	0	0	0	0	0	0	0	0	0	0	0	0	1	0	0	3	0	0	0	1	0	0	0	0	0	0	0	0	0	0	0	0	0	2	0	0	0	1	0	0	0	86	0	0	0	0	0	0	0
OTU_847	0	0	0	0	0	0	0	0	0	0	0	0	0	1	0	0	0	0	0	0	0	0	0	0	2	0	0	0	0	0	0	0	0	0	0	0	0	0	0	3	0	1	0	0	0	0	0	0	0
OTU_415	0	0	0	0	0	0	0	0	0	0	0	0	0	0	0	0	0	0	0	0	0	0	0	0	76	0	0	0	0	0	0	0	0	0	0	0	0	1	1	28	0	0	0	0	0	0	0	0	0
OTU_650	0	0	0	0	0	0	1	0	0	0	0	0	0	0	0	0	0	19	0	0	1	0	0	0	0	0	0	0	0	0	0	0	0	0	0	0	0	0	0	0	0	5	0	0	0	0	0	0	0
OTU_173	0	0	0	0	0	0	0	0	0	0	0	0	0	0	0	3	0	0	0	0	1	0	0	0	0	0	0	0	0	0	0	0	0	183	0	0	0	0	0	0	0	1	0	0	0	0	0	0	0
OTU_939	0	0	0	0	0	0	0	0	0	0	0	0	0	1	0	0	0	0	0	1	0	0	0	0	0	0	0	1	0	0	0	0	0	0	0	2	0	4	0	0	0	0	0	0	7	0	0	0	0
OTU_193	0	0	0	0	0	0	0	0	0	0	0	0	0	0	0	0	0	0	0	0	0	0	0	0	106	0	0	0	0	0	0	0	0	0	0	0	0	0	0	182	0	1	0	1	0	0	0	0	0
OTU_649	0	0	0	0	0	0	0	0	0	66	0	0	0	0	0	0	0	0	0	0	0	0	0	0	0	0	0	0	0	0	0	0	0	0	0	0	0	0	0	0	0	0	0	0	0	0	0	0	0
OTU_520	1	0	0	0	0	0	0	0	0	0	0	0	0	0	0	0	0	0	0	0	0	0	0	0	63	0	0	0	0	0	0	0	0	0	0	0	0	0	0	110	0	1	0	1	0	0	0	0	0
OTU_271	0	0	0	0	0	0	0	0	0	0	0	0	0	0	0	0	0	1	0	0	0	2	0	0	0	0	0	0	0	2	0	0	0	0	0	0	0	0	0	0	0	0	0	0	0	0	0	1	0
OTU_78	0	91	17	0	0	18	6	24	30	2	0	1	66	8	0	4	1	7	0	0	18	12	2	1	0	1	0	12	1	1	38	1	4	55	0	2	2	5	0	0	6	0	33	34	23	5	16	0	0
OTU_867	0	0	0	0	0	0	0	0	0	0	0	0	0	0	0	0	0	0	0	0	0	0	0	0	12	0	0	0	0	0	0	0	0	0	0	0	0	0	0	17	0	0	0	0	0	0	0	0	0
OTU_185	0	0	0	0	0	0	0	0	0	0	0	0	0	0	0	1	0	0	0	1	0	0	0	1	181	0	0	0	0	0	0	0	0	0	0	0	0	0	1	250	0	0	0	0	0	0	0	0	0
OTU_298	0	0	0	0	0	0	23	0	0	0	0	0	0	0	0	0	0	0	0	91	0	0	0	7	1	0	0	0	0	0	0	0	0	0	0	0	0	0	0	1	0	19	0	0	0	0	0	0	0
OTU_346	0	0	0	0	0	0	0	0	0	0	0	0	0	0	0	0	0	0	0	0	0	0	0	0	55	0	0	0	0	0	0	0	0	0	0	0	0	0	0	74	0	1	0	0	0	0	0	0	0
OTU_284	3	94	0	0	0	0	0	1	0	0	0	0	0	0	0	0	0	8	0	3	0	0	0	0	1	0	0	0	0	0	0	0	0	0	0	0	0	0	0	1	0	3	1	0	0	0	0	0	0
OTU_242	0	0	0	0	0	1	0	0	0	0	0	0	0	0	0	3	0	0	0	0	0	0	0	0	4	0	0	0	0	0	0	0	0	0	0	0	0	0	0	1	0	2	0	0	0	0	0	4	0
OTU_20	0	0	0	0	3	6	2	235	0	10	0	9	2	0	408	110	0	1400	0	1657	0	0	0	79	0	0	0	0	0	53	37	0	1	25	0	27	0	12	0	0	0	1765	1	0	0	1	1	14	3
OTU_447	0	0	0	0	0	0	0	0	0	0	0	0	0	0	0	0	0	0	0	0	0	0	0	0	69	0	0	0	0	0	0	0	0	0	1	0	0	0	0	23	0	0	0	0	0	0	0	0	0
OTU_624	0	0	0	0	0	0	0	0	0	0	0	0	0	0	0	0	0	0	0	15	0	0	0	0	6	0	0	0	0	0	0	0	0	0	0	0	0	0	0	10	0	2	1	0	0	0	0	0	0
OTU_367	0	0	0	0	0	0	0	0	0	0	0	0	0	0	0	10	0	0	0	0	0	0	0	0	0	0	0	0	0	0	0	0	0	0	0	0	0	1	0	0	0	0	0	0	0	0	0	0	0
OTU_833	0	0	0	0	0	0	0	0	0	0	0	0	0	0	0	0	0	32	0	0	0	0	0	0	0	0	0	0	0	0	0	0	0	0	0	0	0	0	0	0	0	0	0	0	0	0	0	0	0
OTU_88	0	1	0	0	0	1	0	0	0	0	0	0	0	4	0	0	0	0	0	0	0	0	1	0	1	0	0	0	0	1	1	0	0	568	1	0	4	28	0	3	4	6	1	0	0	0	0	9	0
OTU_648	0	0	0	0	0	0	1	0	0	0	0	0	0	0	0	5	0	36	0	8	0	0	0	0	0	0	0	0	0	0	0	0	0	1	0	0	0	0	0	3	0	1	0	0	0	0	0	0	0
OTU_195	0	0	0	0	0	0	0	0	0	0	1	0	0	0	0	0	0	0	0	0	0	0	0	0	0	0	0	0	0	0	0	0	0	181	0	0	0	0	0	0	0	2	0	0	0	0	1	1	0
OTU_1101	0	0	0	0	0	0	0	0	0	0	0	0	0	0	0	0	0	0	0	1	0	0	0	0	17	0	0	0	0	0	0	0	0	0	0	0	0	0	0	24	0	1	0	0	0	0	0	0	0
OTU_596	0	0	0	0	0	0	0	0	0	0	0	0	0	0	0	0	0	0	0	0	0	2	0	0	0	0	0	0	0	0	0	0	0	0	0	0	1	1	0	0	1	0	0	0	2	0	0	2	0
OTU_810	0	1	0	0	0	0	0	0	0	0	0	0	0	0	0	0	0	0	0	12	0	0	0	0	10	0	0	0	0	0	0	0	0	0	0	0	0	0	0	5	0	0	0	0	0	0	0	0	0
OTU_37	0	0	0	0	39	3	0	16	1	6	0	21	0	0	2	19	0	577	1	1108	0	0	0	144	0	0	0	0	0	19	0	0	1	9	0	0	0	0	1	1	0	643	2	0	0	0	0	0	0
OTU_731	0	0	0	0	0	0	0	0	0	1	0	0	0	0	0	1	0	14	0	48	0	0	0	5	4	0	0	0	0	0	0	0	0	73	0	0	0	0	0	3	0	57	0	0	0	0	0	0	0
OTU_1063	0	0	0	0	0	0	2	1	0	0	0	0	0	0	0	0	0	0	0	14	0	0	0	0	0	0	0	0	0	0	0	0	0	0	0	0	0	0	0	0	0	9	0	0	0	0	0	0	0
OTU_210	1	0	0	0	0	0	0	0	0	0	0	0	0	0	0	0	0	0	0	0	0	0	0	0	126	0	0	0	0	0	0	0	0	0	0	0	0	0	0	217	0	0	0	0	0	0	0	0	0
OTU_900	0	0	0	0	0	0	0	0	0	0	0	0	0	0	45	0	0	0	0	0	0	0	0	0	0	0	0	0	0	0	0	0	0	0	0	0	0	0	0	0	0	0	0	0	0	0	0	0	0
OTU_1069	0	0	0	0	0	0	0	0	0	0	0	0	0	0	0	0	0	0	0	0	0	0	0	0	5	0	0	0	0	0	0	0	0	0	0	0	0	0	1	3	0	0	0	0	0	0	0	0	0
OTU_757	0	0	0	0	0	0	0	0	0	0	0	0	0	0	0	0	0	0	0	9	0	0	0	0	0	0	0	0	0	0	0	0	0	0	0	0	0	0	0	0	0	36	0	0	0	0	0	0	0
OTU_866	0	0	0	0	0	0	0	0	0	0	0	0	0	0	0	0	0	0	0	0	0	0	0	0	22	0	0	0	0	0	0	0	0	0	0	0	0	0	0	29	0	0	0	0	0	0	0	0	0
OTU_961	0	0	0	0	0	0	0	0	0	0	0	0	0	0	42	2	0	0	0	0	0	0	0	0	0	0	0	0	0	0	0	0	0	0	0	0	0	0	0	0	0	1	0	0	0	0	0	0	0
OTU_363	0	0	0	0	0	0	0	0	0	0	0	0	0	0	0	0	0	1	0	0	0	0	0	0	4	0	0	0	0	0	0	0	0	0	0	0	0	0	0	8	0	1	0	0	0	105	0	0	0
OTU_498	0	0	0	0	0	0	0	0	0	0	0	0	0	0	0	0	0	0	0	0	0	0	0	0	1	0	0	0	0	0	0	0	0	63	0	0	0	0	0	3	0	1	0	0	0	0	0	0	0
OTU_511	0	0	0	0	0	0	0	0	0	0	0	0	0	0	0	0	0	0	0	0	0	0	0	0	36	0	0	0	0	0	0	0	0	0	0	0	0	0	0	45	0	0	0	0	0	0	0	0	0
OTU_438	0	0	0	0	0	0	0	0	0	0	0	0	0	0	0	0	0	0	0	0	0	0	0	0	54	0	0	0	0	0	0	0	0	0	0	0	0	0	1	59	0	0	0	0	0	0	0	0	0
OTU_601	0	0	0	0	0	0	0	0	0	0	0	0	0	0	0	0	0	10	0	0	0	0	0	0	0	0	0	0	0	0	0	0	0	0	0	0	0	0	0	0	0	0	0	0	0	0	0	0	0
OTU_972	1	0	0	0	0	0	0	0	0	0	0	0	0	0	0	0	0	0	0	0	0	0	0	0	25	0	0	0	0	0	0	0	0	0	0	0	0	0	0	41	0	0	0	0	0	0	0	0	0
OTU_537	1	0	0	0	0	0	0	0	0	0	0	0	0	0	0	0	0	0	0	0	0	0	0	0	10	0	0	0	0	0	0	0	0	0	0	0	0	0	0	20	0	0	0	0	0	0	0	0	0
OTU_682	0	0	0	0	0	0	0	0	0	0	0	0	0	0	0	0	0	0	0	0	0	0	0	0	0	0	0	0	0	0	0	0	0	0	0	0	0	0	0	0	0	0	0	0	0	0	0	0	0
OTU_496	0	0	0	0	0	0	0	0	0	0	0	0	0	0	48	0	0	16	0	0	0	0	0	0	2	0	0	0	0	0	0	0	0	0	0	0	0	0	0	0	0	4	0	0	0	0	0	0	0
OTU_256	0	45	0	0	0	0	0	0	0	0	0	0	0	0	0	0	0	0	0	0	0	0	0	0	0	0	0	0	0	0	0	0	0	0	0	0	0	0	0	0	0	0	0	0	0	0	0	0	0
OTU_108	0	0	1	0	0	0	0	0	0	0	0	13	0	24	0	0	0	0	0	13	0	3	0	0	2	0	0	0	0	0	8	0	0	0	0	0	10	16	0	0	15	1	0	0	37	0	0	0	0
OTU_353	0	0	0	0	1	0	0	0	0	0	0	0	0	0	0	6	0	46	0	38	0	0	0	2	3	0	0	0	0	0	0	0	1	2	0	0	0	0	0	3	0	21	0	0	0	0	0	0	0
OTU_93	0	1	0	0	0	0	0	0	0	1	1	1	0	0	0	4	0	27	0	86	0	0	1	4	3	0	0	0	0	1	0	0	0	193	2	0	0	0	0	2	0	35	0	0	1	1	61	19	0
OTU_899	0	0	0	0	0	0	0	0	0	0	0	0	0	0	0	2	0	0	0	9	0	0	0	0	0	0	0	0	0	0	0	0	0	0	0	0	0	0	0	0	0	9	0	0	0	0	0	8	0
OTU_368	0	0	0	0	0	0	0	0	0	0	0	0	0	14	0	0	0	0	0	0	0	2	0	0	1	0	0	0	0	0	7	0	0	0	0	31	1	4	1	2	6	3	0	0	2	0	0	4	0
OTU_1126	0	0	0	0	0	0	0	0	0	0	0	0	0	0	0	0	0	0	0	0	0	0	0	0	2	0	0	0	0	0	0	0	0	0	0	0	0	0	0	4	0	0	0	0	0	0	0	0	0
OTU_540	1	0	0	0	0	4	0	0	0	0	0	0	0	0	0	0	0	45	0	3	0	0	9	0	0	0	0	0	0	0	0	0	0	0	0	0	0	0	0	2	0	18	0	0	0	0	0	0	0
OTU_275	0	0	0	0	0	0	33	0	0	0	5	0	0	4	0	15	0	0	0	0	30	0	0	0	0	0	0	0	0	0	0	0	0	0	2	0	0	1	0	1	1	3	0	0	15	0	0	0	0
OTU_812	0	0	0	0	0	0	2	0	0	0	0	0	0	0	0	0	0	0	0	0	0	0	0	0	39	0	0	0	0	0	0	0	0	0	0	0	0	0	0	55	0	0	0	0	0	0	0	0	0
OTU_122	0	1	0	0	0	0	0	0	0	1	0	0	0	0	0	0	0	28	0	0	0	0	0	0	7	0	0	0	0	0	0	0	0	190	5	0	0	0	0	11	0	9	0	0	0	0	0	2	0
OTU_701	0	0	0	0	0	0	0	0	0	0	0	0	0	0	0	0	0	7	0	21	0	0	0	1	1	0	0	0	0	0	0	0	0	0	0	0	0	0	0	1	0	6	0	0	0	0	0	0	0
OTU_389	1	0	0	0	0	0	0	0	0	0	0	0	0	0	0	2	0	7	0	18	0	0	0	1	77	0	0	0	0	0	1	0	0	15	0	0	0	0	0	118	0	14	0	0	0	0	1	0	0
OTU_571	1	0	0	0	0	0	0	0	0	0	0	0	0	0	0	0	0	0	0	0	0	0	0	0	2	0	0	0	0	0	0	0	0	0	0	0	0	0	0	6	0	2	0	0	0	0	36	5	0
OTU_100	1	0	0	0	0	0	0	0	27	0	0	0	0	0	1	0	0	0	0	0	0	0	0	0	420	0	0	0	0	0	0	0	0	0	0	0	0	0	4	475	0	4	0	0	0	0	0	0	0
OTU_651	0	0	0	0	0	0	28	0	0	0	0	0	6	0	0	0	0	0	0	0	0	0	0	0	0	0	0	0	0	0	0	0	0	0	0	0	0	0	0	0	0	0	0	0	0	0	0	0	0
OTU_694	0	0	0	0	0	0	0	0	0	0	0	0	0	0	0	0	0	0	0	1	0	0	0	0	9	0	0	0	0	0	0	0	0	0	0	0	0	0	0	22	0	1	1	0	0	0	0	0	0
OTU_300	0	0	0	0	0	3	18	0	0	0	0	8	4	0	0	0	0	0	0	0	3	0	0	0	0	0	0	0	0	0	0	0	0	0	0	0	0	0	0	0	0	0	0	0	0	0	0	0	0
OTU_2	1	68	168	11	37	5708	9336	2871	209	97	10632	13785	11731	22084	0	92	4	89	2	416	27232	25790	8865	2	0	4	17	26	2	90	23810	6	6	7	6182	357	4491	22137	3836	0	23583	236	7312	6	21439	14237	3	1	39
OTU_914	0	0	0	0	0	0	0	0	0	0	0	0	0	0	0	0	0	0	0	0	0	0	0	0	0	0	0	0	0	0	0	0	0	0	0	0	0	0	0	0	0	0	0	0	0	0	35	0	0
OTU_803	0	0	0	0	0	0	0	0	0	0	0	0	0	1	0	0	0	0	0	0	0	0	0	0	0	0	0	0	0	0	2	0	0	0	0	0	1	0	0	0	0	0	0	0	5	0	0	0	0
OTU_134	0	0	0	0	0	0	0	0	0	0	0	0	0	0	0	0	0	0	0	0	0	0	0	0	112	0	0	0	0	0	0	0	0	0	0	0	0	0	0	112	0	1	0	0	0	0	0	0	0
OTU_146	0	1	0	0	0	0	0	0	1	0	0	0	0	0	0	0	0	0	0	18	0	0	0	0	469	0	0	0	0	0	0	0	0	0	0	0	0	0	2	647	0	4	9	0	1	1	0	0	0
OTU_370	0	0	0	0	0	0	0	0	0	0	0	0	0	0	0	0	0	9	0	26	0	0	0	9	0	0	0	0	0	0	0	0	0	0	0	0	0	0	0	0	0	56	0	0	0	0	1	0	0
OTU_132	0	1	0	0	0	0	0	15	0	0	0	0	1	0	0	0	0	55	0	173	0	0	0	10	0	0	0	0	0	0	0	0	0	198	0	0	0	0	0	0	0	58	0	0	0	0	0	0	0
OTU_605	0	0	0	0	0	0	0	0	0	0	0	0	0	0	0	7	0	50	0	0	0	0	0	0	0	0	0	0	0	0	0	0	0	0	0	0	0	0	0	0	0	29	0	0	0	0	0	0	0
OTU_608	0	0	0	0	0	0	0	43	0	0	0	0	0	0	0	0	0	0	0	0	0	0	0	0	0	0	0	0	0	0	0	0	0	0	0	0	0	0	0	1	0	0	0	0	0	0	0	0	0
OTU_513	0	0	0	0	0	0	0	0	0	0	0	0	0	0	0	0	0	0	0	23	0	0	0	0	8	0	0	0	0	0	0	0	0	0	0	0	0	0	0	12	0	14	0	0	0	0	0	0	0
OTU_1005	0	0	0	0	0	0	0	0	0	0	0	0	0	0	0	0	0	0	0	3	0	0	0	0	13	0	0	0	0	0	0	0	0	0	0	0	0	0	0	24	0	1	0	0	0	0	0	0	0
OTU_677	0	0	0	1	0	0	0	0	0	0	0	0	0	0	0	2	0	108	0	0	2	0	0	0	4	0	0	0	0	0	0	0	0	1	0	0	0	0	0	9	0	8	0	0	0	0	0	1	0
OTU_815	0	0	0	0	0	0	0	0	0	0	0	0	0	0	0	0	0	0	0	0	0	0	0	0	35	0	0	0	0	0	0	0	0	0	0	0	0	0	0	42	0	0	0	0	0	0	0	0	0
OTU_342	0	8	0	0	0	0	0	0	0	0	0	0	0	0	0	2	0	13	0	38	0	0	0	4	0	0	0	0	0	0	0	0	0	0	0	0	0	0	0	0	0	25	0	0	0	0	0	0	0
OTU_472	0	16	0	0	0	0	0	0	0	0	0	0	0	0	0	0	0	0	0	3	0	0	0	0	29	0	0	0	0	0	0	0	0	0	0	0	0	0	0	34	0	0	0	0	0	0	0	0	0
OTU_911	0	0	0	0	0	0	0	0	0	0	0	0	0	0	0	0	0	0	0	0	0	0	0	0	18	0	0	0	0	0	0	0	0	0	0	0	0	0	0	23	0	0	0	0	0	0	0	0	0
OTU_806	0	27	0	0	0	0	0	0	0	0	0	0	0	0	0	0	0	0	0	0	0	0	0	0	0	0	0	0	0	0	0	0	0	0	0	0	0	0	0	0	0	0	0	0	0	0	0	0	0
OTU_824	0	0	0	0	0	0	0	1	0	0	0	7	0	0	0	0	0	0	0	0	3	0	0	0	0	0	0	0	0	0	0	0	0	0	0	0	0	0	0	0	0	0	13	0	0	5	0	0	0
OTU_324	0	0	0	0	0	0	0	0	0	0	0	0	0	0	0	0	0	0	0	0	0	0	0	0	61	0	0	0	0	0	0	0	0	0	1	0	0	0	0	89	0	0	0	0	0	0	0	0	0
OTU_408	0	0	0	0	0	0	0	0	0	2	0	0	0	0	0	0	0	2	0	9	0	0	0	0	3	0	0	0	0	0	0	0	0	0	0	0	0	0	0	2	0	0	0	0	0	0	0	4	0
OTU_607	0	0	0	0	0	0	0	0	0	0	0	0	0	0	0	0	0	0	0	0	0	0	0	1	1	0	0	0	0	0	0	0	0	0	0	0	0	0	0	4	0	0	0	0	0	0	0	0	0
OTU_30	0	10	27	1	10	113	73	64	60	2	54	247	182	86	3	28	2	1	2	5	189	29	66	1	0	6	2	85	2	4	89	1	0	31	46	73	29	53	0	0	102	2	197	0	160	125	14	0	20
OTU_730	0	0	0	0	0	0	0	0	0	0	0	0	0	0	0	0	0	0	0	0	0	0	0	0	16	0	0	0	0	0	0	0	0	0	0	0	0	0	0	23	0	0	0	0	0	0	0	0	0
OTU_308	0	0	0	0	0	0	0	0	0	0	0	0	1	0	0	0	0	41	0	37	0	0	0	5	0	0	0	0	0	0	0	0	0	1	0	0	0	0	0	0	0	26	0	0	0	0	0	0	0
OTU_706	0	0	0	0	0	0	0	0	0	0	0	0	0	0	0	0	0	0	0	16	0	0	0	0	0	0	0	0	0	0	0	0	0	0	0	0	0	0	0	0	0	0	0	0	0	0	0	0	0
OTU_4	0	17444	10076	6	7	0	1	0	1	43	12	0	1	11	6779	0	2	1545	3	1	2	2	2	2	0	0	2	1	1	65	5	1	8324	30439	0	4	0	2	0	0	1	4	0	6437	11	15	11745	4	0
OTU_344	0	0	0	0	0	0	0	0	0	0	0	0	0	0	0	0	0	0	0	0	0	0	0	0	24	0	0	0	0	0	0	0	0	0	0	0	0	0	0	17	0	1	0	0	0	0	0	0	0
OTU_524	0	0	0	0	0	0	0	0	0	0	0	0	1	0	0	0	0	11	0	3	0	0	19	0	23	0	0	0	0	0	0	0	0	1	0	0	0	0	0	35	0	8	0	0	0	0	2	0	0
OTU_348	0	0	0	0	0	0	0	0	0	0	0	0	0	0	0	0	0	0	0	0	0	0	0	0	64	0	0	0	0	0	0	0	0	0	0	0	0	0	0	119	0	0	0	0	0	0	0	0	0
OTU_562	0	0	0	0	0	0	0	0	0	0	0	0	0	0	67	0	0	0	0	0	0	0	0	0	0	0	0	0	0	0	0	0	0	0	0	0	0	0	0	0	0	0	0	0	0	0	0	2	0
OTU_184	0	1	0	0	1	0	0	0	8	0	0	0	0	5	0	4	0	1	1	0	0	1	0	0	0	0	0	2	0	1	0	0	11	11	0	3	0	5	0	0	1	0	0	9	18	0	10	0	1
OTU_371	0	0	0	0	0	0	19	0	0	0	0	0	0	0	9	0	0	0	0	0	0	0	0	0	13	0	0	0	0	0	0	0	0	71	0	0	0	0	0	15	0	1	0	0	0	0	1	0	0
OTU_1083	0	0	0	0	0	1	0	0	0	0	0	0	0	0	0	0	0	16	0	5	0	0	0	0	0	0	0	0	0	0	0	0	0	0	0	0	0	0	0	0	0	1	0	0	0	0	0	0	0
OTU_423	0	0	0	0	0	0	0	12	0	0	0	4	0	0	0	0	0	0	0	0	0	0	0	0	0	0	0	0	0	0	23	0	0	0	0	0	0	1	11	0	1	0	2	0	11	0	0	0	0
OTU_924	0	0	0	2	0	0	0	0	0	0	0	0	0	0	0	4	0	0	0	14	0	0	1	0	2	0	0	1	0	0	0	0	0	0	0	2	0	0	0	0	0	1	0	0	0	0	0	10	0
OTU_747	0	0	0	0	0	0	0	0	0	0	0	0	0	0	0	0	0	14	0	10	0	0	0	3	8	0	0	0	0	0	0	0	0	0	0	0	0	0	0	24	0	2	0	0	0	0	0	0	0
OTU_577	0	0	0	0	0	66	0	0	0	0	0	0	0	0	0	0	0	0	0	0	0	0	0	0	0	0	0	0	0	0	0	0	0	0	0	0	0	0	0	0	0	0	0	0	0	0	0	0	0
OTU_68	614	0	0	0	0	0	0	0	0	0	0	0	0	0	0	0	0	0	0	0	0	0	1	0	0	0	0	0	0	0	0	0	0	0	9	0	0	0	0	0	0	0	0	0	0	0	0	1	0
OTU_183	0	2	0	0	0	34	0	0	0	0	0	0	0	0	0	1	0	0	0	17	0	0	0	0	5	0	2	0	0	0	1	0	0	237	0	0	2	4	0	3	1	2	0	0	1	0	8	0	0
OTU_1047	0	0	0	0	0	0	0	0	0	0	0	0	0	0	0	0	0	0	0	0	0	0	0	0	17	0	0	0	0	0	0	0	0	0	0	0	0	0	0	27	0	0	0	0	0	0	0	0	0
OTU_805	0	0	0	0	0	0	0	0	0	0	0	0	0	0	0	4	0	0	0	1	0	0	0	0	0	0	0	0	0	0	0	0	0	0	0	0	0	0	0	11	0	3	0	0	0	0	0	8	0
OTU_227	0	0	0	0	0	0	0	0	0	0	0	0	0	0	0	0	0	0	0	4	0	0	0	5	0	0	0	0	0	0	0	0	0	0	0	0	0	0	0	0	0	1	0	0	0	0	0	0	0
OTU_741	0	0	0	0	0	0	0	1	0	0	0	0	0	0	0	0	0	0	0	0	0	0	0	0	15	0	0	0	0	0	0	0	0	0	0	0	0	0	0	16	0	0	0	0	0	0	0	0	0
OTU_814	2	0	0	0	0	0	1	1	0	0	0	0	0	0	0	6	0	0	0	0	0	0	0	0	0	0	0	0	0	0	0	0	0	0	0	0	0	0	0	0	0	2	0	0	0	0	1	0	0
OTU_212	2	0	0	0	1	2	70	0	0	0	0	0	0	0	30	26	0	0	0	44	0	0	2	0	0	0	0	0	0	2	0	0	0	0	0	0	0	0	0	0	0	20	8	0	0	0	0	79	0
OTU_488	0	0	0	0	0	0	0	0	0	0	0	0	0	0	0	0	0	0	0	2	0	0	0	0	28	0	0	0	0	0	0	0	0	0	0	0	0	0	1	51	0	0	0	0	0	0	0	0	0
OTU_224	0	0	0	0	0	4	0	0	0	0	0	0	0	0	0	6	0	0	0	17	0	0	4	1	10	0	0	0	0	0	0	0	0	231	2	0	0	0	0	15	0	14	0	1	0	0	0	54	0
OTU_59	0	53	1	0	0	16	27	75	0	0	0	0	2	0	26	197	0	58	0	198	5	0	6	3	1	0	0	0	0	2	0	0	0	2	0	0	0	1	1	0	0	73	0	0	0	1	80	361	1
OTU_1090	0	0	0	0	0	0	0	0	0	0	0	0	0	0	0	0	0	0	0	6	0	0	0	0	0	0	0	0	0	0	0	0	0	0	0	0	0	0	0	0	0	0	0	0	0	0	0	0	0
OTU_327	0	2	0	0	0	0	0	0	0	0	0	0	0	0	0	0	0	0	0	4	0	0	0	0	1	0	0	0	0	0	0	0	0	66	0	0	0	0	0	1	0	1	0	0	0	0	0	0	0
OTU_125	0	0	1	0	0	0	0	0	0	0	0	0	0	0	0	0	0	0	0	0	7	0	0	0	0	0	0	0	0	0	0	0	0	0	0	0	0	0	0	0	0	0	0	0	0	0	0	0	0
OTU_150	0	0	0	7	4	0	0	0	4	0	0	0	0	0	0	4	0	0	0	0	0	0	0	0	0	0	7	4	0	2	0	0	0	0	0	2	0	0	0	0	0	0	0	0	0	0	0	0	3
OTU_913	0	21	0	0	0	0	0	0	0	5	0	0	0	0	3	2	0	1	1	3	0	0	0	0	0	0	0	0	0	0	0	0	0	376	0	0	0	0	0	2	0	11	0	0	0	0	0	0	0
OTU_545	0	0	0	0	0	12	9	0	0	0	0	16	0	1	0	0	0	0	0	0	2	0	0	0	0	0	0	0	0	0	0	0	0	0	12	0	0	0	1	0	7	0	10	0	0	0	0	0	0
OTU_261	0	8	0	0	0	0	0	0	0	0	1	0	0	4	76	1	0	0	0	0	0	0	0	0	0	0	0	0	0	0	5	0	0	0	0	3	1	0	0	0	1	0	0	11	1	0	6	1	0
OTU_493	0	0	0	0	0	0	0	0	0	0	0	0	0	0	65	0	0	14	0	9	0	0	0	1	11	0	0	0	0	0	0	0	0	1	0	0	0	0	0	17	1	1	0	0	0	0	0	2	0
OTU_186	0	0	0	0	0	0	0	0	0	0	0	0	0	0	0	0	0	0	0	0	0	0	0	0	166	0	0	0	0	0	0	0	0	0	0	0	0	0	0	265	0	3	0	0	0	0	0	0	0
OTU_164	0	60	8	0	7	4	1	2	0	1	1	10	0	0	8	8	0	3	0	0	1	0	0	0	1	0	0	4	0	0	0	0	1	1	55	9	0	0	11	3	4	1	0	8	12	13	0	0	2
OTU_454	0	0	0	0	0	0	0	0	0	0	0	0	0	0	0	0	0	0	0	18	0	0	0	0	84	0	0	0	0	0	0	0	0	0	0	0	0	0	0	128	0	1	0	0	0	0	0	0	0
OTU_603	0	0	0	0	0	0	0	0	0	0	0	0	0	0	0	0	0	0	0	0	0	0	0	0	47	0	0	0	0	0	0	0	0	0	0	0	0	0	1	57	0	0	0	0	0	0	0	0	0
OTU_774	0	0	0	0	0	0	0	0	0	0	0	0	0	0	0	0	0	0	0	0	0	0	0	0	91	0	0	0	0	0	0	0	0	0	0	0	0	0	1	23	0	0	0	0	0	0	0	0	0
OTU_1006	0	0	0	0	0	0	0	0	0	0	0	0	0	0	0	0	0	46	0	0	0	0	0	0	0	0	0	0	0	0	0	0	0	0	0	0	0	0	0	0	0	0	0	0	0	0	0	0	0
OTU_433	0	0	0	0	0	0	0	0	0	0	0	0	0	0	0	0	0	0	0	0	0	0	0	0	11	0	0	0	0	0	0	0	0	0	0	0	0	0	0	85	0	1	0	0	0	0	0	0	0
OTU_522	0	0	23	0	2	0	0	0	1	0	1	0	0	0	0	0	0	0	0	0	0	0	0	0	0	0	0	5	0	1	0	0	0	0	0	4	0	0	0	0	0	0	0	1	0	0	0	0	1
OTU_26	267	104	0	0	0	3	0	1	3	50	1	0	3	0	59	90	0	1329	0	82	2	0	108	0	14	0	0	0	0	2	0	0	3	1362	11	0	0	0	0	3	0	186	0	0	0	0	39	88	0
OTU_743	0	0	0	0	0	0	0	0	0	0	0	0	0	0	0	0	0	0	0	0	0	0	0	0	9	0	0	0	0	0	0	0	0	0	0	0	0	0	0	14	0	0	0	0	0	0	0	0	0
OTU_1024	0	0	0	0	0	0	0	0	0	0	0	3	0	0	0	0	0	0	0	0	0	0	0	0	0	0	0	0	0	0	0	0	0	0	0	0	0	0	0	0	0	0	0	0	0	0	0	0	0
OTU_840	0	0	0	0	0	0	0	0	0	0	0	0	0	0	0	0	0	15	0	0	0	0	0	0	0	0	0	0	0	0	0	0	0	0	0	0	0	0	0	0	0	0	0	0	0	0	0	0	0
OTU_1085	0	0	0	0	0	0	0	0	0	0	0	0	0	0	0	0	0	0	0	31	0	0	0	0	2	0	0	0	0	0	0	0	0	0	0	0	0	0	0	0	0	15	0	0	0	0	0	0	0
OTU_1077	0	0	0	0	0	0	0	0	0	0	0	0	0	0	0	0	0	0	0	0	0	0	0	0	4	0	0	0	0	0	0	0	0	0	0	0	0	0	0	9	0	0	0	0	0	0	0	0	0
OTU_424	0	0	0	0	0	0	0	0	0	0	0	0	0	0	0	0	0	0	0	0	0	0	0	0	29	0	0	0	0	0	0	0	0	0	0	0	0	0	0	54	0	0	0	0	0	0	0	0	0
OTU_123	0	75	0	0	0	1	76	1	0	1	0	1	0	0	0	2	0	0	0	31	5	0	3	1	1	0	0	0	0	0	0	0	0	1	0	0	0	0	0	0	0	9	2	0	0	0	2	4	0
OTU_561	0	0	0	0	0	0	0	0	0	0	0	0	0	0	39	0	0	0	0	0	0	0	0	0	0	0	0	0	0	0	0	0	0	0	0	0	0	0	0	0	0	0	0	0	0	0	0	0	0
OTU_252	2	0	0	0	0	0	7	0	0	0	0	0	0	0	0	0	0	0	0	14	0	0	0	0	120	0	0	0	0	0	0	0	0	0	0	0	0	0	0	152	0	1	1	0	0	0	0	2	0
OTU_1007	0	0	0	0	0	0	0	0	0	0	0	0	0	0	0	0	0	0	0	0	0	0	0	0	1	0	0	0	0	0	0	0	0	0	0	0	0	0	0	1	0	0	0	0	0	0	0	0	0
OTU_1004	0	0	0	0	0	0	0	0	0	0	0	0	0	0	0	0	0	0	0	15	0	0	0	0	0	0	0	0	0	0	0	0	0	0	0	0	0	0	0	0	0	0	0	0	0	0	0	0	0
OTU_860	0	0	0	0	0	0	0	0	0	0	0	0	0	0	0	0	0	0	0	0	0	0	0	0	0	0	0	0	0	0	0	0	0	0	0	0	0	0	0	0	0	0	0	0	0	0	0	0	0
OTU_936	0	0	0	0	0	0	0	0	0	0	1	0	0	2	0	0	0	0	0	0	0	0	0	0	0	0	0	0	0	0	0	0	0	0	0	0	0	0	0	0	0	0	0	0	0	0	0	0	0
OTU_712	0	0	0	0	0	0	0	0	0	0	0	0	0	0	0	0	0	0	0	0	0	0	0	0	15	0	0	0	0	0	0	0	0	0	0	0	0	0	1	31	0	0	0	0	0	0	0	0	0
OTU_1089	0	0	0	0	0	0	0	0	0	0	0	0	0	0	0	0	0	0	0	0	0	0	0	0	0	0	0	0	0	0	0	0	0	0	0	0	0	0	0	0	0	0	0	0	0	0	0	1	0
OTU_502	0	0	0	0	0	0	0	0	0	0	0	0	0	0	0	0	0	0	0	0	0	0	0	0	0	0	0	0	0	0	0	0	0	0	0	0	0	0	0	0	0	0	0	0	0	0	0	0	0
OTU_736	0	0	0	0	0	0	31	0	0	0	0	0	0	0	0	0	0	0	0	0	0	0	0	0	0	0	0	0	0	0	0	0	0	0	0	0	0	0	0	0	0	1	0	0	0	0	0	0	0
OTU_90	2	0	0	0	0	0	2	0	0	1	0	2	0	0	0	2	0	101	1	325	0	0	1	61	11	0	0	0	0	0	0	0	0	3	0	11	0	0	0	13	0	164	2	0	0	0	1	0	0
OTU_160	0	47	1	0	0	2	48	0	0	2	0	0	1	0	14	53	0	44	0	57	1	0	5	0	4	0	0	0	0	0	0	0	1	339	6	5	0	0	0	7	0	26	2	0	0	0	77	68	1
OTU_484	0	0	0	0	1	2	1	0	10	0	0	0	0	0	0	1	0	0	0	0	1	0	0	0	3	0	0	0	0	0	0	1	0	5	0	5	0	0	0	6	0	0	0	4	0	17	1	0	3
OTU_901	0	24	0	0	0	0	5	2	0	10	0	0	0	0	2	4	0	25	0	49	0	0	0	6	37	0	0	0	0	0	0	0	0	347	0	0	0	0	1	39	0	47	0	0	0	0	0	2	0
OTU_213	0	0	0	0	0	0	0	0	0	0	0	0	0	0	0	0	0	0	0	0	0	0	0	0	80	0	0	0	0	0	0	0	0	0	0	0	0	0	0	14	0	0	0	0	0	0	0	0	0
OTU_147	0	0	0	0	0	0	1	0	0	1	0	10	0	20	0	0	0	0	0	2	0	5	0	0	0	0	0	0	0	0	9	0	0	0	0	0	0	15	0	0	17	0	0	0	25	1	0	0	0
OTU_845	0	0	0	0	0	0	0	0	0	0	0	0	0	0	0	0	0	0	0	0	0	0	0	0	0	0	0	0	0	0	0	0	0	20	0	0	0	0	0	0	0	10	0	0	0	0	0	0	0
OTU_586	0	0	0	0	0	0	0	0	0	0	0	0	0	0	0	0	0	0	0	0	0	0	53	0	0	0	0	0	0	0	0	0	0	0	0	0	0	0	0	1	0	0	0	0	0	0	0	0	0
OTU_225	0	1	0	0	0	0	0	0	0	0	0	0	0	0	0	0	0	0	0	0	0	0	0	0	0	0	0	0	0	0	0	0	0	129	0	0	0	9	0	0	0	0	0	0	0	0	0	2	0
OTU_10	0	321	195	0	1	0	0	0	7	3	2	0	0	4	122	0	1170	2	1200	0	0	0	0	680	0	1588	0	0	2828	4	8	2174	172	684	0	0	0	0	0	0	3	1	0	196	1	0	26	2	0
OTU_594	0	0	0	0	0	0	0	0	0	0	0	0	0	5	0	0	0	0	0	11	0	0	2	0	0	0	0	0	0	0	0	0	1	0	0	0	0	5	0	1	0	0	0	0	14	0	0	1	0
OTU_852	0	0	0	0	0	0	0	0	0	0	0	0	0	0	0	0	0	0	0	7	0	0	0	0	0	0	0	0	0	0	0	0	0	0	0	0	0	0	0	0	0	4	0	0	0	0	0	1	0
OTU_442	0	28	0	0	0	0	1	0	0	0	0	0	0	0	0	7	0	1	0	0	0	0	0	0	0	0	0	0	0	0	0	0	0	120	0	14	0	0	0	0	0	1	0	0	0	0	6	4	0
OTU_1034	0	0	0	0	0	0	0	0	0	0	0	0	0	0	0	0	0	0	0	0	0	0	0	0	11	0	0	0	0	0	0	0	0	0	0	0	0	0	0	16	0	3	0	0	0	0	0	0	0
OTU_121	0	0	0	0	0	1	0	0	0	0	0	0	0	0	0	0	0	0	0	12	3	0	0	0	33	0	0	0	0	1	0	0	0	0	0	0	0	0	0	43	0	0	0	0	0	0	0	0	0
OTU_1109	0	0	0	0	0	0	0	0	0	0	0	0	0	0	0	0	0	0	0	0	0	0	0	1	1	0	0	0	0	0	0	0	0	0	0	0	0	0	0	3	0	0	0	0	0	0	0	0	0
OTU_669	0	0	0	0	0	0	0	0	0	0	0	0	0	0	0	0	0	0	0	0	0	0	0	0	0	0	0	0	0	0	0	0	0	0	0	0	0	25	0	0	0	0	0	0	0	0	0	0	0
OTU_335	0	0	0	0	0	0	0	0	0	0	0	0	0	0	0	0	0	0	0	0	0	0	0	0	45	0	0	0	0	0	0	0	0	0	0	0	0	0	1	19	0	0	0	0	0	0	0	0	0
OTU_793	0	0	0	0	0	0	0	0	0	0	0	0	0	0	0	0	0	0	0	0	0	0	0	0	4	0	0	0	0	0	0	0	0	0	0	0	0	0	0	10	0	0	0	0	0	0	0	0	0
OTU_1044	0	0	0	0	0	0	0	0	0	0	0	0	0	0	25	0	0	0	0	0	0	0	0	0	0	0	0	0	0	0	0	0	0	0	0	0	0	0	0	0	0	3	0	0	0	0	0	0	0
OTU_135	0	0	0	0	0	0	0	0	0	0	47	0	0	35	0	0	0	0	0	0	0	16	0	0	0	0	0	0	0	0	48	0	0	0	0	0	3	17	0	0	8	0	0	0	8	0	0	0	0
OTU_1071	0	0	0	0	0	0	0	0	0	0	0	0	0	0	0	0	0	0	0	0	0	0	0	0	24	0	0	0	0	0	0	0	0	0	0	0	0	0	0	29	0	0	0	0	0	0	0	0	0
OTU_831	0	23	0	0	0	0	0	0	0	0	0	0	0	0	0	0	0	0	0	0	0	0	0	0	0	0	0	0	0	0	0	0	0	0	0	0	0	0	0	0	0	0	1	0	0	0	0	0	0
OTU_683	0	0	0	0	0	0	0	0	0	0	0	0	0	0	0	0	0	0	0	0	0	0	0	0	29	0	0	0	0	0	0	0	0	0	0	0	0	0	0	52	0	0	0	0	0	0	0	0	0
OTU_678	0	5	0	0	3	1	0	0	0	0	0	0	0	0	2	0	0	0	0	0	0	0	0	0	0	0	0	0	0	1	7	0	0	1	0	3	0	0	0	0	0	0	0	0	0	0	1	0	0
OTU_1088	0	0	0	0	0	0	0	0	0	0	0	0	0	0	0	0	0	0	0	0	0	0	0	0	4	0	0	0	0	0	0	0	0	0	0	0	0	0	0	8	0	0	0	0	0	0	0	0	0
OTU_355	2	0	0	0	0	0	0	0	0	0	0	0	0	0	0	0	0	0	0	10	0	0	0	0	29	0	0	0	0	0	0	0	0	128	0	0	0	0	0	37	0	2	0	0	0	0	1	1	0
OTU_715	0	0	0	0	0	0	31	0	0	0	0	0	0	0	0	0	0	0	0	0	0	0	0	0	0	0	0	0	0	0	0	0	0	0	0	0	0	0	0	0	0	0	0	0	0	0	0	0	0
OTU_922	0	0	0	0	1	5	0	0	0	1	0	0	0	0	0	8	0	4	0	0	0	0	0	0	26	0	0	0	0	5	0	0	0	1	0	0	0	0	0	33	0	2	1	0	0	0	0	0	0
OTU_1029	0	0	0	0	0	0	28	0	0	0	0	0	0	0	0	0	0	0	0	0	0	0	0	0	0	0	0	0	0	0	0	0	0	0	0	0	0	0	0	0	0	0	0	0	0	0	0	0	0
OTU_960	0	0	0	0	0	0	0	0	0	0	0	0	0	0	0	0	0	0	0	0	0	0	0	0	5	0	0	0	0	0	0	0	0	0	0	0	0	0	0	12	0	0	0	0	0	0	0	0	0
OTU_907	0	0	0	0	0	0	0	0	0	0	0	0	0	0	56	0	0	0	0	0	0	0	0	0	0	0	0	0	0	0	0	0	1	0	0	0	0	0	0	0	0	0	0	0	0	0	0	0	0
OTU_1096	0	0	0	0	0	0	0	0	0	0	0	0	0	0	0	0	0	0	0	0	0	0	0	0	10	0	0	0	0	0	0	0	0	0	0	0	0	0	0	15	0	0	0	0	0	0	0	0	0
OTU_27	8	250	0	0	1	14	0	1	2	45	0	0	1	0	63	287	0	46	0	232	0	0	11	10	60	0	0	0	1	10	0	0	1	1505	24	35	0	4	3	45	0	141	2	5	0	0	150	376	1
OTU_670	0	0	0	0	0	0	0	0	0	0	0	0	0	0	0	0	0	0	0	0	0	0	0	0	33	0	0	0	0	0	0	0	0	0	0	0	0	0	0	48	0	0	0	0	0	0	0	0	0
OTU_892	0	0	0	0	0	0	0	0	0	0	0	0	0	0	0	0	0	0	0	0	3	0	0	0	0	0	0	0	0	0	0	0	0	38	0	0	0	0	0	0	0	0	0	0	0	0	0	0	0
OTU_674	0	0	0	0	0	0	0	0	0	0	0	0	0	0	0	0	0	0	0	0	0	0	0	2	1	0	0	0	0	1	0	0	0	0	0	0	0	0	0	0	0	5	0	0	0	0	0	0	0
OTU_580	0	0	0	0	0	0	0	0	0	0	0	0	0	0	0	0	0	0	0	0	0	0	0	0	39	0	0	0	0	0	0	0	0	0	0	0	0	0	1	23	0	0	0	0	0	0	0	0	0
OTU_399	0	0	0	0	0	0	0	0	0	0	0	0	0	0	0	0	0	0	0	0	0	0	0	0	102	0	0	0	2	0	0	0	0	0	0	0	0	0	1	67	0	0	0	0	0	0	0	0	0
OTU_1117	0	0	0	0	0	0	0	0	0	0	0	0	0	0	0	0	0	0	0	0	0	0	0	0	19	0	0	0	0	0	0	0	0	0	0	0	0	0	0	11	0	0	0	0	0	0	0	0	0
OTU_272	0	0	0	0	0	0	0	0	0	0	0	0	0	0	40	0	0	0	0	0	0	0	0	0	0	0	0	0	0	0	0	0	0	126	0	0	0	0	0	0	0	7	0	0	0	0	0	0	0
OTU_587	0	0	0	0	0	0	0	0	0	1	0	0	0	0	0	0	0	0	0	0	0	0	0	0	0	0	0	0	0	0	0	0	0	0	0	0	0	0	0	0	0	0	0	0	0	0	0	1	0
OTU_519	0	0	0	0	0	0	0	0	0	0	0	0	0	0	0	0	0	0	0	0	0	0	0	0	35	0	0	0	0	0	0	0	0	0	0	0	0	0	0	63	0	0	0	0	0	0	0	0	0
OTU_1052	0	0	0	0	0	4	0	0	0	0	0	0	0	0	0	0	0	46	0	10	0	0	0	4	8	0	0	0	0	2	0	0	0	1	0	0	0	0	0	9	0	47	0	0	0	1	0	0	0
OTU_149	0	0	0	0	0	0	0	0	34	0	0	3	1	0	0	0	0	0	0	0	4	2	0	0	0	0	1	11	0	2	8	0	0	0	0	32	0	0	0	0	0	0	0	0	0	0	0	0	4
OTU_450	0	0	116	0	0	0	0	0	0	0	0	0	0	0	0	0	0	0	0	0	0	0	0	0	0	0	0	0	0	0	0	0	0	0	0	0	0	0	0	1	0	0	0	0	0	0	0	0	0
OTU_1081	0	0	0	0	0	0	0	0	0	0	0	0	0	0	0	0	0	0	0	0	0	0	0	0	6	0	0	0	0	0	0	0	0	0	0	0	0	0	0	16	0	0	0	0	0	0	0	0	0
OTU_957	0	0	0	0	0	0	0	0	0	0	0	0	0	0	0	0	0	0	0	0	0	1	0	0	0	0	0	0	0	0	0	0	0	0	0	0	0	1	0	0	0	0	0	0	0	0	0	0	0
OTU_245	0	0	0	0	0	0	0	0	0	0	0	0	0	0	0	0	0	0	0	0	0	0	0	0	89	0	0	0	0	0	0	0	0	0	0	0	0	0	0	147	0	0	0	0	0	0	0	0	0
OTU_566	0	0	0	0	2	0	0	0	0	0	10	0	0	5	0	5	0	0	0	0	0	0	1	0	0	0	0	0	0	0	0	0	0	0	0	0	0	7	0	0	4	1	1	0	0	0	0	6	0
OTU_406	0	0	0	0	0	0	0	0	0	0	0	0	0	0	0	0	0	0	0	11	0	0	0	0	31	0	0	0	0	0	0	0	0	0	0	0	0	0	0	14	0	0	0	0	0	0	0	0	0
OTU_765	0	0	0	0	1	0	0	0	0	0	0	0	0	0	0	6	0	0	0	16	0	0	0	0	4	0	0	0	0	0	0	0	0	0	0	0	0	0	0	4	0	23	1	0	0	0	0	1	0
OTU_613	0	0	0	0	0	0	0	0	0	0	0	0	0	0	0	10	0	0	0	0	0	0	0	0	0	0	0	0	0	0	0	0	0	0	0	0	0	0	0	0	0	1	0	0	0	0	19	3	0
OTU_559	0	0	0	0	0	0	0	0	0	0	0	0	0	0	0	0	0	0	0	0	0	0	119	0	0	0	0	0	0	0	0	0	0	0	0	21	0	0	0	0	0	0	0	0	0	0	0	0	0
OTU_179	0	0	0	0	0	0	0	0	0	0	1	0	0	1	0	0	0	0	0	2	0	12	0	0	1	0	0	0	0	0	4	0	0	0	0	0	7	1	0	1	13	0	0	0	5	0	0	1	0
OTU_1030	0	0	0	0	0	0	0	0	0	0	0	0	0	0	0	0	0	0	0	0	0	0	0	0	18	0	0	0	0	0	0	0	0	0	0	0	0	0	0	14	0	0	0	0	0	0	0	0	0
OTU_282	0	0	0	0	0	0	0	0	0	0	0	0	0	0	0	0	0	52	0	31	0	0	0	2	0	0	0	0	0	0	0	0	2	1	0	0	0	0	0	1	0	15	0	0	0	0	0	0	0
OTU_1111	0	0	0	0	0	0	0	0	0	0	0	0	0	0	0	0	0	0	0	0	0	0	0	0	7	0	0	0	0	0	0	0	0	0	0	0	0	0	0	10	0	0	0	0	0	0	0	0	0
OTU_633	0	0	0	0	0	0	29	0	0	0	0	0	0	0	0	0	0	0	0	2	0	0	2	0	0	0	0	0	0	0	0	0	0	0	0	0	0	0	0	2	0	0	0	0	0	0	0	4	0
OTU_12	0	9	7	0	5	1016	933	708	1	7	0	2122	1069	0	0	0	5	6	4	0	1939	0	847	5	0	7	0	0	9	3	1	3	1	0	1043	0	0	0	1	0	0	13	1442	0	0	659	0	0	0
OTU_1119	0	0	0	0	0	0	0	0	0	0	0	0	0	0	0	0	0	0	0	0	0	0	0	0	0	0	0	0	0	0	0	0	0	0	0	0	0	0	0	11	0	0	0	0	0	0	0	0	0
OTU_770	0	0	0	0	0	0	0	0	0	0	0	0	0	0	0	0	0	0	0	0	0	0	0	0	10	0	0	0	0	0	0	0	0	0	0	0	0	0	0	15	0	0	0	0	0	0	0	0	0
OTU_412	0	0	0	0	0	0	0	0	0	0	0	0	0	0	0	0	0	0	0	0	0	0	0	0	20	0	0	0	0	0	0	0	0	0	0	0	0	0	0	38	0	0	0	0	0	0	0	0	0
OTU_448	0	0	0	0	0	0	0	6	0	0	1	1	0	10	0	0	0	0	0	0	0	1	0	0	0	0	0	0	0	0	0	0	0	0	0	0	2	18	0	0	0	0	0	0	0	0	0	0	0
OTU_60	1	0	0	0	0	0	0	1	0	0	0	0	0	0	0	0	0	0	0	0	0	0	0	0	892	0	0	0	0	0	0	0	0	0	0	0	0	0	2	602	0	2	0	0	0	0	0	0	0
OTU_48	0	1	1	0	10	50	56	61	138	1	6	151	149	6	4	23	0	1	1	0	71	1	36	0	0	0	6	114	0	6	7	0	1	0	49	186	2	3	0	0	2	1	125	0	21	166	1	0	26
OTU_414	0	0	0	0	0	0	0	0	0	0	0	0	0	0	0	0	0	0	0	0	0	0	0	0	77	0	0	0	0	0	0	0	0	0	0	0	0	0	0	155	0	2	0	0	0	0	0	0	0
OTU_116	1	2	0	0	0	14	0	11	0	0	0	0	0	0	73	5	0	3	0	19	0	0	0	1	47	0	0	0	0	0	0	0	0	256	0	0	0	0	0	40	0	28	0	0	0	0	0	1	0
OTU_514	0	0	0	0	0	0	0	0	0	1	0	0	0	0	0	2	0	0	0	4	0	0	0	1	1	0	0	0	0	0	0	0	0	143	0	1	0	0	0	2	0	3	0	0	0	0	0	2	0
OTU_237	0	0	0	0	0	0	0	0	0	0	0	0	0	0	0	0	0	0	0	0	0	0	0	0	118	0	0	0	0	0	0	0	0	0	0	0	0	0	0	169	0	0	0	0	0	0	0	0	0
OTU_83	7	37	0	0	3	0	4	8	0	0	0	0	0	0	39	8	0	46	0	138	6	0	0	0	8	0	0	1	0	0	0	0	0	2	2	29	0	0	1	10	0	60	5	0	0	0	0	0	0
OTU_162	1	0	0	0	0	1	0	0	0	0	0	0	0	0	1	0	0	0	0	26	0	0	0	0	181	0	0	0	0	0	0	1	0	0	0	0	0	0	0	222	1	3	0	0	0	0	0	0	0
OTU_515	0	0	0	0	0	0	0	0	0	0	0	0	0	0	0	0	0	1	0	0	0	0	0	0	0	0	0	0	0	0	0	0	0	0	0	0	0	0	0	0	0	0	0	0	0	36	0	0	0
OTU_946	1	0	0	0	0	0	0	0	0	0	0	0	0	0	0	0	0	0	0	0	0	0	0	0	20	0	0	0	0	0	0	0	0	0	0	0	0	0	0	41	0	0	0	0	0	0	0	0	0
OTU_479	0	0	0	0	0	0	0	0	0	0	0	0	0	0	0	10	0	0	0	0	0	0	0	0	45	0	0	0	0	0	0	0	0	0	0	0	0	0	0	50	0	0	0	0	0	0	0	0	0
OTU_877	0	0	0	0	0	0	0	0	0	0	0	0	0	0	0	0	0	0	0	0	0	0	0	0	0	0	0	0	0	2	0	0	0	0	0	0	0	0	0	0	0	0	0	0	0	0	0	0	0
OTU_187	0	0	0	0	0	0	0	0	0	0	0	0	0	0	0	0	0	1	0	0	0	0	0	0	98	0	0	0	0	0	0	0	0	0	0	0	0	0	1	102	0	1	0	0	0	1	0	0	0
OTU_984	0	0	0	0	0	25	3	0	0	0	0	5	2	0	0	0	0	0	0	0	2	0	14	0	0	0	0	3	0	0	0	0	0	0	2	0	0	0	4	0	0	0	0	0	0	0	0	0	0
OTU_302	0	0	0	0	0	0	0	0	0	0	0	0	0	0	0	0	0	0	0	12	0	0	0	0	73	0	0	0	0	0	0	0	0	0	0	0	0	0	0	107	0	1	0	0	0	0	0	0	0
OTU_1076	0	0	0	0	0	0	0	0	0	0	0	0	0	3	0	0	0	0	0	0	0	0	0	0	1	0	0	0	0	0	5	0	0	0	1	0	0	16	0	0	0	0	0	0	8	0	0	0	0
OTU_576	0	0	0	0	0	0	0	0	0	0	0	0	0	0	0	0	0	0	0	0	0	0	0	0	30	0	0	0	0	0	0	0	0	0	0	0	0	0	0	58	0	0	0	0	0	0	0	1	0
OTU_403	0	0	0	0	0	0	0	0	0	0	0	0	0	0	0	0	0	0	0	0	0	0	0	0	41	0	0	0	0	0	0	0	0	0	0	0	0	0	0	48	0	2	0	0	0	0	0	0	0
OTU_1038	0	0	0	0	0	0	0	0	0	0	0	0	0	0	0	0	0	0	0	0	0	0	0	0	23	0	0	0	0	0	0	0	0	0	0	0	0	0	0	19	0	0	0	0	0	0	0	0	0
OTU_760	0	0	0	0	0	0	0	0	0	0	0	0	0	0	0	0	0	0	0	0	0	0	0	0	8	0	0	0	0	0	0	0	0	0	0	0	0	0	0	3	0	0	0	0	0	0	0	0	0
OTU_352	0	0	0	0	0	0	0	0	0	0	0	0	0	0	0	0	0	0	0	0	0	0	0	0	0	0	0	0	0	0	0	0	0	110	0	0	0	0	0	0	0	0	0	0	0	0	0	0	0
OTU_182	0	0	0	0	0	0	0	0	0	0	0	0	1	0	0	0	0	0	0	1	5	0	14	0	0	0	0	0	0	0	0	0	0	0	0	1	0	0	0	0	0	0	0	0	0	0	0	0	0
OTU_1107	0	0	0	0	0	0	0	0	0	0	0	0	0	0	0	0	0	0	0	0	0	0	0	0	16	0	0	0	0	0	0	0	0	0	0	0	0	0	0	17	0	0	0	0	0	0	0	0	0
OTU_758	0	0	0	0	0	0	0	0	0	0	0	0	0	0	0	1	0	0	0	13	0	0	0	0	1	0	0	0	0	0	0	0	0	0	0	0	0	7	0	3	10	1	0	0	0	0	0	1	0
OTU_947	0	0	0	0	0	0	0	0	0	0	0	0	0	0	0	0	0	0	0	0	0	0	1	0	0	0	0	0	0	0	0	0	0	0	0	0	0	0	0	0	0	1	0	0	0	0	0	0	0
OTU_95	640	0	0	0	1	2	15	0	1	1	0	1	2	0	0	5	0	90	0	169	0	0	15	34	0	0	0	0	0	0	0	0	0	3	7	0	0	0	0	0	0	258	0	0	0	0	1	0	1
OTU_923	0	0	0	0	0	0	0	0	0	0	0	0	0	0	0	0	0	0	0	9	0	0	0	0	0	0	0	0	0	0	0	0	0	0	0	0	0	0	0	0	0	0	0	0	0	0	0	0	0
OTU_127	0	0	0	0	0	0	0	0	0	3	24	0	0	58	0	1	0	0	0	0	0	3	0	0	0	0	0	0	0	0	25	0	0	0	0	0	10	12	0	0	21	1	0	0	30	0	14	1	0
OTU_111	0	1	0	0	0	97	14	28	1	0	0	31	86	0	0	0	0	0	0	0	142	0	31	0	0	0	0	0	0	0	0	0	0	0	18	0	1	0	0	0	0	1	102	0	0	35	0	0	0
OTU_29	787	1	0	0	0	1	2	50	0	0	8	8	0	11	1	0	0	17	0	0	1	54	1	0	0	0	0	0	0	0	0	0	3	143	75	3	0	0	2100	0	9	0	0	0	0	0	1	0	1
OTU_188	0	0	0	0	0	0	0	0	0	0	0	0	0	0	0	0	0	0	0	0	0	0	0	0	161	0	0	0	0	0	0	0	0	0	0	0	0	0	1	238	0	1	0	0	0	0	0	0	0
OTU_1075	0	154	156	0	0	5	1	0	0	0	49	4	2	113	139	0	9	5	0	2	13	7	0	2	0	18	0	0	10	0	95	6	117	623	1	0	206	6	0	0	121	1	3	229	147	5	58	0	0
OTU_264	0	0	0	0	0	0	0	0	0	0	0	0	0	0	0	0	0	0	0	0	0	0	0	0	122	0	0	0	0	0	0	0	0	0	0	0	0	0	0	93	0	0	0	0	0	0	0	0	0
OTU_400	0	0	0	0	0	0	0	0	0	0	0	0	0	0	0	0	0	0	0	0	0	0	0	0	0	0	0	0	0	0	0	0	0	0	0	0	0	0	92	0	0	0	0	0	0	0	0	0	0
OTU_578	0	0	0	0	0	0	0	0	0	0	0	0	0	0	0	0	0	6	0	0	0	0	0	0	64	0	1	0	0	0	0	0	0	0	0	0	0	0	0	97	0	1	0	0	0	0	0	0	0
OTU_1018	0	0	0	0	0	0	0	0	0	0	0	0	0	0	0	0	0	0	0	0	0	0	0	0	14	0	0	0	0	0	0	0	0	0	0	0	0	0	0	18	0	1	0	0	0	0	0	0	0
OTU_990	0	0	0	0	0	0	0	0	0	0	0	0	0	0	0	0	0	0	0	0	0	0	0	0	42	0	0	0	0	0	0	0	0	0	0	0	0	0	1	13	0	0	0	0	0	0	0	0	0
OTU_549	0	0	0	0	0	0	0	0	0	0	0	0	0	0	0	0	0	0	0	0	0	0	0	0	1	0	0	0	0	0	0	0	0	0	0	0	0	0	0	82	0	0	0	0	0	0	0	0	0
OTU_734	0	0	0	0	0	0	3	0	0	0	0	0	0	0	0	0	0	0	0	0	0	0	0	0	10	0	0	0	0	0	0	0	0	0	0	0	0	0	0	13	0	0	5	0	0	0	0	0	0
OTU_156	0	0	0	0	0	0	0	0	0	0	0	0	0	0	0	6	0	0	0	0	0	0	0	0	4	0	0	0	0	0	0	0	0	174	2	0	0	0	0	0	0	1	0	0	0	0	0	0	0
OTU_177	0	0	0	0	0	0	0	62	0	0	5	0	0	4	0	0	0	0	0	1	0	2	0	0	0	0	0	0	0	0	0	0	0	0	0	0	0	7	0	5	3	0	0	0	7	0	0	1	0
OTU_529	0	0	0	0	0	0	0	0	0	0	0	0	0	0	0	0	0	0	0	0	0	0	0	0	29	0	0	0	0	0	0	0	0	0	0	0	0	0	0	29	0	0	0	0	0	0	0	0	0
OTU_462	1	0	0	0	0	0	0	0	0	0	0	0	0	0	0	0	0	9	0	18	0	0	0	0	0	0	0	0	0	0	0	0	0	0	0	0	0	0	0	0	0	9	0	0	0	0	0	0	0
OTU_1084	0	0	0	0	0	0	0	0	0	0	0	0	0	0	0	0	0	0	0	0	0	0	0	0	11	0	0	0	0	0	0	0	0	0	0	0	0	0	0	11	0	0	0	0	0	0	0	0	0
OTU_688	0	0	0	0	0	0	0	0	0	0	0	0	0	0	0	0	0	0	0	0	0	0	0	0	0	0	0	0	0	0	0	0	0	0	0	0	0	0	0	0	0	0	0	10	0	0	0	0	0
OTU_364	0	0	0	0	0	0	0	1	0	0	0	0	0	0	0	0	0	0	0	0	0	0	0	0	50	0	0	0	0	0	0	0	0	0	0	0	0	0	0	74	0	1	1	0	0	0	0	0	0
OTU_7	0	19	1	1	1	3146	2891	3162	0	5	14	686	2608	66	0	0	1	3	0	4	631	36	3535	1	0	0	0	0	3	11	72	1	0	0	4645	1	11	34	196	0	66	30	3811	0	110	874	0	0	0
OTU_128	1	0	0	0	0	0	0	0	0	0	0	0	0	0	0	0	0	0	0	0	0	0	0	0	244	0	0	0	0	0	0	0	0	0	0	0	0	0	0	231	0	1	0	0	0	0	0	0	0
OTU_557	9	0	0	0	0	0	5	0	0	0	0	0	0	0	0	14	0	0	0	17	0	0	0	0	1	0	0	0	0	0	0	0	0	0	0	0	0	0	0	1	0	9	0	0	0	0	1	0	0
OTU_869	0	0	0	0	0	0	0	0	0	0	0	0	0	0	0	0	0	0	0	0	0	0	0	0	0	0	0	0	0	0	0	0	0	0	0	0	0	0	0	0	0	0	0	0	0	0	0	0	0
OTU_347	5	0	0	0	0	0	0	1	0	0	0	0	0	0	0	0	0	0	0	0	0	1	1	0	723	0	0	0	0	0	0	0	0	1	0	0	0	0	1	924	0	3	1	0	0	0	0	0	0
OTU_385	0	0	0	0	0	0	0	0	0	0	0	0	0	0	0	0	0	0	0	0	0	0	0	0	96	0	0	0	0	0	0	0	0	0	0	0	0	0	1	97	0	0	0	0	0	0	0	0	0
OTU_801	0	0	0	0	0	0	0	0	0	0	0	0	0	0	0	0	0	0	0	0	0	0	0	0	21	0	0	0	1	0	0	0	0	0	0	0	0	0	1	21	0	0	0	0	0	0	0	0	0
OTU_696	0	0	0	0	0	0	0	0	0	0	0	0	0	0	0	0	0	0	0	0	0	0	0	0	10	1	0	0	0	0	0	0	0	0	0	0	0	0	0	15	0	0	0	0	0	0	0	0	0
OTU_75	0	142	0	0	0	0	0	0	0	0	7	0	0	0	0	0	0	0	0	12	0	0	0	0	8	0	0	0	0	0	0	0	0	229	0	0	1	19	0	5	18	0	0	0	9	0	0	4	0
OTU_79	1	0	0	0	0	0	0	0	0	0	0	0	0	0	1	0	0	0	0	0	0	0	0	0	350	0	0	0	0	0	0	0	0	0	1	0	0	0	2	549	0	0	0	0	0	0	0	0	0
OTU_476	0	0	0	0	0	0	0	0	0	0	0	0	0	0	0	0	0	0	0	0	0	0	0	0	0	0	0	0	0	0	0	0	0	0	0	0	0	0	0	0	0	0	0	0	0	0	0	2	0
OTU_351	0	0	0	0	0	0	0	0	0	0	0	0	0	7	0	0	0	0	0	0	0	0	0	0	0	0	0	0	0	0	0	0	0	0	0	0	0	0	0	0	0	0	0	0	0	0	0	0	0
OTU_822	0	0	0	0	0	0	0	0	0	0	0	0	0	0	0	0	0	0	0	0	0	0	0	0	23	0	0	0	0	0	0	0	0	0	0	0	0	0	0	40	0	1	0	0	0	0	0	0	0
OTU_114	1	1	0	0	0	0	0	0	0	0	0	0	0	0	0	0	0	0	0	0	0	0	0	0	352	0	0	0	0	0	0	0	0	0	0	0	0	0	2	419	0	2	0	0	0	0	0	0	0
OTU_652	0	0	0	0	0	0	0	0	0	0	0	0	0	0	0	0	0	0	0	0	0	0	0	0	37	0	0	0	0	0	0	0	0	0	0	0	0	0	1	57	0	0	0	0	0	0	0	0	0
OTU_1028	0	0	0	0	0	0	0	0	0	0	0	0	0	0	0	0	0	3	0	2	0	0	0	0	23	0	0	0	0	0	0	0	0	0	0	0	0	0	0	35	0	3	0	0	0	0	0	0	0
OTU_102	1	0	0	0	0	0	0	0	0	0	0	0	0	0	0	0	0	0	0	0	0	0	0	0	192	0	0	0	0	0	0	0	0	0	0	0	0	0	1	283	0	2	0	0	0	0	0	0	0
OTU_846	0	0	0	0	0	0	0	0	0	0	0	0	0	0	0	0	0	0	0	0	0	0	0	0	10	0	0	0	0	0	0	0	0	0	0	0	0	0	0	12	0	0	0	0	0	0	0	0	0
OTU_25	1	0	0	0	0	0	0	0	0	1	0	0	0	0	0	2	0	0	1	28	1	0	0	5	2296	0	0	0	0	0	0	0	0	1	2	0	0	0	12	2315	0	24	1	0	1	0	0	0	0
OTU_453	0	0	0	0	0	0	0	0	0	0	0	0	0	0	0	0	0	21	0	0	0	0	0	0	0	0	0	0	0	0	0	0	0	0	0	0	0	0	0	0	0	87	0	0	0	0	0	0	0
OTU_1048	0	0	0	0	0	0	1	0	0	0	0	0	0	0	0	0	0	0	0	1	0	0	0	0	17	0	0	0	0	0	0	0	0	0	0	0	0	0	0	10	0	0	0	0	0	0	0	0	0
OTU_506	0	0	0	0	0	0	0	0	0	0	0	0	0	0	0	0	0	0	0	2	0	0	0	0	0	0	0	0	0	0	0	0	0	51	0	0	0	0	0	0	0	0	0	0	0	0	0	0	0
OTU_456	0	0	0	0	1	0	0	0	0	46	0	0	0	0	0	0	0	0	0	0	0	0	0	0	0	0	0	0	0	0	0	0	0	0	0	0	0	0	0	0	0	0	0	0	0	0	0	0	0
OTU_804	0	0	0	0	0	0	0	0	0	0	0	0	0	0	0	0	0	1	0	4	0	0	0	0	1	0	0	0	0	0	0	0	0	0	18	0	0	0	0	1	0	2	1	0	0	0	0	0	0
OTU_1105	0	0	0	0	0	0	0	0	0	0	0	0	0	0	0	0	0	0	0	0	0	0	0	0	4	0	0	0	0	0	0	0	0	0	0	0	0	0	0	4	0	0	0	0	0	0	0	0	0
OTU_383	2	32	1	0	1	0	1	1	0	0	0	0	0	0	0	0	0	0	0	41	0	0	0	0	1	0	0	0	0	0	0	0	0	0	0	0	0	0	0	0	0	3	0	0	0	0	0	1	0
OTU_967	0	0	0	0	0	0	0	0	0	0	0	0	0	0	0	0	0	0	0	0	0	0	0	0	6	0	0	0	0	0	0	0	0	0	0	0	0	0	0	2	0	0	0	0	0	0	0	0	0
OTU_74	1	32	0	1	0	0	19	18	3	5	1	0	2	0	53	7	0	287	0	555	1	3	0	96	643	0	0	0	0	0	0	0	0	337	3	0	0	2	5	647	2	307	4	0	0	0	1	14	1
OTU_257	0	0	0	0	0	0	1	0	0	0	0	0	1	0	0	0	0	46	0	128	0	0	0	17	1	0	0	0	0	0	0	0	1	0	0	1	0	0	0	0	0	63	0	0	0	0	0	1	0
OTU_24	1	115	2	1	0	26	180	1	2	5	0	0	1	0	257	411	0	64	0	265	2	0	28	0	14	0	0	0	0	10	0	0	1	1493	22	76	0	0	1	9	0	199	1	2	0	0	264	785	2
OTU_407	0	0	0	0	0	0	0	0	0	0	0	0	0	0	0	0	0	0	0	4	0	0	0	0	31	0	0	0	0	0	0	0	0	0	0	0	0	0	0	61	0	1	0	0	0	0	0	1	0
OTU_988	0	0	0	0	0	0	18	0	0	0	0	0	0	0	0	0	0	0	0	0	0	0	0	0	0	0	0	0	0	0	0	0	0	0	0	0	0	0	0	0	0	0	0	0	0	0	0	1	0
OTU_1068	0	0	0	0	0	0	0	1	0	0	0	0	0	0	32	1	0	0	0	7	0	0	0	0	0	0	0	0	0	0	0	0	0	0	0	0	0	0	0	0	0	0	0	0	0	0	0	0	0
OTU_904	0	0	0	0	0	0	0	0	0	0	0	0	0	0	0	0	0	0	0	0	0	0	0	0	9	0	0	0	0	0	0	0	0	0	0	0	0	0	0	6	0	0	0	0	0	0	0	0	0
OTU_163	0	0	0	0	5	0	0	22	27	0	0	3	7	0	0	15	0	0	0	0	0	0	0	0	0	0	1	42	0	2	0	0	0	0	0	66	0	0	0	0	0	0	0	7	0	0	3	0	24
OTU_1102	0	0	24	0	0	0	0	0	0	0	0	0	0	0	0	0	0	0	0	0	0	0	0	0	0	0	0	0	0	0	0	0	0	0	0	0	0	0	0	0	0	0	0	0	0	0	0	0	0
OTU_396	1	0	0	0	0	0	0	0	0	0	0	0	0	0	0	0	0	0	0	0	0	0	0	0	49	0	0	0	0	0	0	0	0	0	0	0	0	0	1	68	0	0	0	0	0	0	0	0	0
OTU_305	0	0	0	0	0	0	0	0	0	1	11	0	0	1	0	0	0	9	0	0	0	0	0	0	0	0	0	0	0	0	0	0	0	0	0	0	2	1	0	0	0	0	0	0	0	0	0	0	0
OTU_1093	0	0	0	0	0	0	0	0	0	0	0	0	0	0	0	0	0	13	0	0	0	0	0	0	0	0	0	0	0	0	0	0	0	0	0	0	0	0	0	0	0	0	0	0	0	0	0	0	0
OTU_470	0	0	0	0	0	0	0	0	0	0	0	0	0	0	0	4	0	13	0	24	0	0	0	4	0	0	0	0	0	0	0	0	0	0	0	0	0	0	0	0	0	37	0	0	0	0	0	0	0
OTU_756	0	0	0	0	0	0	0	0	0	0	0	0	0	0	0	0	0	0	0	0	0	1	0	0	0	0	0	0	0	0	0	0	0	0	0	0	0	0	0	1	0	0	0	0	0	0	0	0	0
OTU_1104	0	0	0	0	0	0	1	0	0	0	0	1	0	0	0	0	0	0	0	16	0	0	0	0	0	0	0	0	0	0	0	0	0	0	0	0	0	0	0	0	0	5	0	0	0	0	1	0	0
OTU_932	0	0	0	0	0	0	0	0	0	0	0	0	0	0	0	0	0	0	0	0	0	0	0	0	36	0	0	0	0	0	0	0	0	0	0	0	0	0	0	52	0	0	0	0	0	0	0	0	0
OTU_659	0	0	0	0	0	0	0	0	0	0	0	0	0	0	0	0	0	0	0	0	0	0	0	0	0	0	0	0	0	0	0	0	0	0	0	0	0	0	0	0	0	0	0	0	0	0	0	3	0
OTU_222	0	0	0	0	0	0	0	0	0	0	0	0	0	0	0	1	0	0	0	0	0	0	0	0	1	0	0	0	0	0	0	0	0	144	0	0	0	0	0	0	0	0	0	0	0	0	0	1	0
OTU_762	0	0	0	0	0	0	0	0	1	0	0	0	0	0	0	0	0	0	0	0	1	0	0	0	0	0	0	0	1	0	0	0	0	0	0	0	0	0	0	1	0	3	0	0	1	1	0	0	0
OTU_471	0	0	0	0	0	0	0	0	0	0	0	0	0	0	0	0	0	34	0	0	0	0	0	0	0	0	0	0	0	0	0	0	0	2	0	0	0	0	0	0	0	1	0	0	0	0	0	0	0
OTU_1027	0	0	0	0	0	0	18	0	0	0	0	0	0	0	0	0	0	0	0	0	0	0	0	0	5	0	0	0	0	0	0	0	0	0	0	0	0	0	0	4	0	0	0	0	0	0	0	0	0
OTU_893	0	0	0	0	0	0	0	0	0	0	0	0	0	0	0	0	0	0	0	0	0	0	0	0	3	0	0	0	0	0	0	0	0	0	0	0	0	0	0	6	0	0	0	0	0	0	0	0	0
OTU_783	0	0	0	0	0	0	0	0	0	0	0	0	0	0	0	0	0	0	0	0	0	0	0	0	20	0	0	0	0	0	0	0	0	0	0	0	0	0	1	20	0	0	0	0	0	0	0	0	0
OTU_752	2	0	1	0	0	0	1	0	0	0	0	0	0	0	0	0	0	1	0	0	0	0	1	0	23	0	0	0	0	0	0	0	0	0	1	0	0	0	0	34	0	7	2	0	0	0	0	1	0
OTU_384	0	0	0	0	0	0	0	0	0	0	0	0	0	0	0	0	0	0	0	0	0	0	0	0	40	0	0	0	0	0	0	0	0	0	0	0	0	0	0	27	0	0	0	0	0	0	0	0	0
OTU_391	0	0	0	0	0	0	0	0	0	0	0	0	0	0	0	0	0	0	0	0	0	0	0	0	0	0	0	0	0	0	0	0	0	0	0	0	0	0	0	0	0	2	0	0	0	95	0	0	0
OTU_912	0	0	0	0	0	0	0	0	0	0	0	0	0	0	0	0	0	0	0	0	0	0	0	0	16	0	0	0	0	0	0	0	0	0	0	0	0	0	0	16	0	0	0	0	0	0	0	0	0
OTU_1115	1	0	0	0	0	0	0	0	0	0	0	0	0	0	0	0	0	13	0	0	0	0	0	0	0	0	0	0	0	0	0	0	0	0	0	0	0	0	0	0	0	0	0	0	0	0	0	0	0
OTU_31	0	0	3	1	2	22	29	29	32	2	157	84	6	230	5	5	2	6	0	19	42	60	68	4	0	0	1	1	1	5	179	6	3	38	8	11	35	190	0	2	130	1	50	0	210	104	8	0	2
OTU_525	0	0	0	0	0	0	0	0	0	0	0	0	0	0	0	0	0	0	0	0	0	0	0	0	3	0	0	0	0	0	0	0	0	0	0	0	0	0	0	1	0	0	0	0	0	0	0	0	0
OTU_1023	0	0	0	0	0	0	0	0	0	0	0	0	0	0	0	2	0	0	0	5	0	0	0	0	0	0	0	0	0	0	0	0	0	0	0	0	0	0	0	0	0	48	0	0	0	0	0	0	0
OTU_773	0	0	0	0	0	0	0	0	0	0	0	0	0	0	0	0	0	5	0	18	0	0	0	0	0	0	0	0	0	0	0	0	0	0	0	0	0	0	0	0	0	4	0	0	0	0	0	0	0
OTU_42	0	3	0	0	0	0	0	0	0	0	0	0	1	0	0	0	0	422	0	1037	0	0	1	183	0	0	0	0	1	0	0	0	0	8	0	0	0	0	0	0	0	621	0	0	0	0	0	1	0
OTU_552	0	0	0	0	0	0	0	0	0	0	0	0	0	0	0	0	0	0	0	0	0	0	0	0	10	0	0	0	0	0	0	0	0	0	0	0	0	0	0	29	0	0	0	0	0	0	0	0	0
OTU_70	663	0	0	0	0	0	0	0	0	0	0	0	0	1	0	0	0	0	0	2	0	0	0	0	2	0	0	0	0	0	0	0	0	0	2	0	3	16	0	2	9	0	0	0	3	0	0	0	0
OTU_491	0	0	0	0	0	0	37	0	0	0	0	0	0	0	0	6	0	0	0	15	0	0	0	0	1	0	0	0	0	1	0	0	0	0	0	0	0	0	0	2	0	11	0	0	1	0	40	15	0
OTU_820	0	0	0	0	0	0	4	0	0	0	0	0	0	0	0	0	1	0	0	35	0	0	0	0	0	0	0	0	0	0	0	0	0	0	0	0	0	0	0	0	0	1	1	0	0	0	0	1	0
OTU_452	1	0	0	0	0	0	0	0	0	0	0	0	0	0	0	3	0	0	0	0	0	0	0	0	62	0	0	0	0	0	0	0	0	0	0	0	0	0	0	66	0	0	0	0	0	0	0	0	0
OTU_338	0	0	0	0	0	4	11	0	2	0	0	30	2	0	0	2	0	0	0	0	10	0	0	0	0	0	1	7	0	0	0	0	0	0	9	9	0	0	0	0	0	0	23	0	0	1	0	0	4
OTU_903	0	0	0	0	1	2	0	0	9	0	0	3	0	0	2	0	0	2	0	2	0	0	0	0	5	0	0	0	0	1	0	0	0	8	0	1	0	0	0	8	1	2	0	4	0	0	0	0	0
OTU_573	0	0	0	0	0	0	0	0	0	0	0	0	0	0	0	0	0	0	0	0	0	0	0	0	19	0	0	0	0	0	0	0	0	0	0	0	0	0	1	34	0	0	0	0	0	0	0	0	0
OTU_686	0	0	0	0	0	0	1	0	0	0	0	0	0	0	0	0	0	0	0	0	0	0	0	0	1	0	0	0	0	0	0	0	0	0	0	0	0	0	0	2	0	3	0	0	0	0	0	4	0
OTU_309	0	0	0	0	0	0	0	0	0	0	0	0	0	0	0	0	0	11	0	91	0	0	0	2	0	0	0	0	0	0	0	0	0	0	0	0	0	0	0	0	0	40	0	0	0	0	0	0	0
OTU_1070	0	0	0	0	0	0	0	0	0	0	0	0	0	0	0	0	0	16	0	6	0	0	0	2	0	0	0	0	0	0	0	0	0	0	0	0	0	0	0	0	0	0	0	0	0	0	0	0	0
OTU_1012	0	0	0	0	0	0	0	0	0	0	0	0	0	0	0	0	0	0	0	0	0	0	0	0	18	0	0	0	0	0	0	0	0	0	0	0	0	0	1	24	0	0	0	0	0	0	0	0	0
OTU_137	0	0	0	0	0	0	0	0	0	0	1	0	0	42	0	10	0	0	0	4	0	6	0	0	0	0	0	0	0	1	11	0	0	0	0	0	2	13	0	0	29	4	0	0	26	0	31	12	0
OTU_14	1	498	3	0	4	20	30	58	0	245	0	0	2	0	240	384	1	169	0	282	9	0	18	5	28	1	0	0	0	13	2	1	0	8295	60	52	0	0	4	1	0	208	2	5	0	0	250	538	1
OTU_564	0	0	0	0	0	0	0	0	0	0	0	1	0	0	0	0	0	10	0	61	0	0	0	5	1	0	0	0	0	0	0	0	0	0	0	0	0	0	0	0	0	20	0	0	0	0	0	0	0
OTU_167	1	0	0	0	0	0	0	0	0	0	0	0	0	0	0	0	0	0	0	0	0	0	0	0	205	0	0	0	0	0	0	0	0	0	0	0	0	0	0	165	0	0	0	0	0	0	0	0	0
OTU_92	0	0	0	0	0	0	1	0	0	0	0	0	1	0	0	0	0	90	0	252	0	0	1	38	1	0	0	0	0	0	0	0	0	1	0	0	0	0	0	0	0	153	0	0	0	0	0	0	0
OTU_503	0	0	0	0	0	0	0	0	0	0	0	0	0	0	0	0	0	0	0	0	0	0	0	0	0	0	0	0	0	0	0	0	0	0	0	0	0	0	0	0	0	0	0	0	0	0	0	0	0
OTU_668	0	0	0	0	0	0	0	0	0	1	0	0	0	0	0	0	0	0	0	0	0	0	0	0	0	0	0	0	0	0	0	0	0	0	0	0	0	0	0	0	0	1	0	0	0	0	0	1	0
OTU_685	0	0	0	0	0	0	0	0	0	0	0	0	0	0	0	0	0	0	0	0	0	0	0	0	23	0	0	0	0	0	0	0	0	0	0	0	0	0	0	20	0	0	0	0	0	0	0	0	0
OTU_664	0	0	0	0	0	0	0	0	0	0	0	0	0	0	0	0	0	0	0	0	0	0	0	0	7	0	0	0	0	0	0	0	0	0	0	0	0	0	0	6	0	0	0	0	0	0	0	0	0
OTU_1099	0	0	0	0	0	0	0	0	0	0	0	0	0	7	0	0	0	0	0	1	0	0	0	0	2	0	0	0	0	0	4	0	0	0	0	0	1	13	0	3	0	0	0	0	12	0	0	0	0
OTU_148	1	0	0	0	0	0	0	0	0	0	0	0	0	0	0	0	0	0	0	0	0	0	0	0	328	0	0	0	0	0	0	0	0	0	0	0	0	0	0	453	0	3	0	0	0	0	0	0	0
OTU_844	0	0	0	0	0	0	0	0	0	0	0	0	0	0	0	0	0	0	0	0	0	0	0	0	24	0	0	0	0	0	0	0	0	0	0	0	0	0	0	36	0	0	0	0	0	0	0	0	0
OTU_40	0	16	2	0	0	64	35	147	0	0	23	79	73	59	1	0	1	1	0	0	34	29	93	0	0	0	0	0	0	0	81	0	3	0	34	0	8	45	140	0	99	3	78	2	43	97	11	0	0
OTU_993	0	0	0	0	0	0	0	0	0	0	0	0	0	0	0	0	0	0	0	0	0	0	0	0	12	0	0	0	0	0	0	0	0	0	0	0	0	0	0	6	0	2	0	0	0	0	0	0	0
OTU_460	0	0	0	0	0	0	0	0	0	0	0	0	0	0	0	0	0	0	0	0	0	0	0	0	37	0	0	0	0	0	0	0	0	0	0	0	0	0	0	71	0	1	0	0	0	0	0	0	0
OTU_819	0	0	0	0	0	0	0	0	0	0	0	0	0	0	0	0	0	0	0	0	0	0	0	0	8	0	0	0	0	0	0	0	0	0	0	0	0	0	0	10	0	0	0	0	0	0	0	0	0
OTU_5	0	11567	10744	3	12	193	110	58	1	38	3586	189	213	9086	10144	12	3284	668	2249	47	874	449	46	878	0	4989	8	1	3582	85	5946	3092	8451	43856	120	4	5697	380	31	0	8110	9	182	17343	10360	628	3796	10	2
OTU_85	0	0	0	0	0	1	7	0	1	1	15	24	4	30	0	0	0	0	0	0	41	0	0	0	0	0	0	0	0	0	1	0	0	0	0	0	5	8	0	0	6	0	2	0	12	5	1	0	1
OTU_777	0	0	0	0	0	0	0	0	0	0	0	0	0	0	0	0	0	0	0	0	0	0	0	0	0	0	0	0	0	0	0	0	0	0	0	0	0	0	0	0	0	2	0	0	0	0	0	0	0
OTU_548	0	0	0	0	0	0	0	0	0	0	0	0	0	0	0	0	0	0	0	0	0	0	0	0	0	0	0	0	0	0	0	0	0	0	0	0	0	0	0	0	12	0	0	0	11	0	0	0	0
OTU_507	0	0	0	0	2	0	3	0	0	0	0	0	0	0	0	0	0	5	0	18	0	0	0	0	6	0	0	0	0	0	0	0	0	0	0	14	0	0	0	4	0	5	2	0	0	0	0	1	0
OTU_531	2	0	0	0	1	1	0	0	0	0	0	0	0	0	0	3	0	0	0	27	0	0	1	0	0	0	0	0	0	0	0	0	0	0	0	4	0	0	0	0	0	16	1	0	0	0	25	18	0
OTU_136	0	0	0	0	0	0	0	0	0	0	4	0	0	14	0	0	0	0	0	0	0	3	0	0	2	0	0	0	0	0	0	0	0	40	0	0	7	9	0	0	11	1	0	0	33	0	0	1	0
OTU_679	0	0	0	0	0	0	0	0	0	0	0	0	0	0	0	0	0	0	0	0	0	0	0	0	10	0	0	0	0	0	0	0	0	0	0	0	0	0	0	7	0	0	0	0	0	0	0	0	0
OTU_849	0	0	0	0	0	0	0	0	0	0	0	0	0	0	0	0	0	0	0	0	0	0	0	0	5	0	0	0	0	0	0	0	0	0	0	0	0	0	0	11	0	0	0	0	0	0	0	0	0
OTU_28	9	0	0	0	0	0	0	2	0	0	0	0	1	0	0	1	1	0	0	4	0	0	0	3	4983	1	0	0	0	0	1	0	0	0	1	0	0	0	22	3795	0	19	0	0	1	0	0	0	0
OTU_291	1	57	0	0	0	0	49	0	0	0	0	0	0	0	0	3	0	0	0	26	0	0	2	0	1	0	0	0	0	0	0	0	0	77	3	0	0	0	0	0	0	15	0	0	1	0	0	4	0
OTU_113	2	4	0	0	0	0	0	0	0	0	0	0	0	0	0	0	0	0	0	8	0	0	0	0	745	0	0	0	0	0	0	0	0	1	0	0	0	1	1	201	0	1	0	0	0	0	0	0	0
OTU_887	0	0	0	0	0	0	18	0	0	0	0	0	0	0	0	0	0	0	0	2	0	0	1	0	0	0	0	0	0	0	0	0	0	0	0	0	0	0	0	0	0	1	0	0	0	0	0	0	0
OTU_1082	0	0	0	0	0	0	0	0	0	0	0	0	0	0	0	0	0	0	0	0	0	0	0	0	0	0	0	0	0	0	0	0	0	0	0	0	0	0	0	0	0	0	0	0	0	0	0	0	0
OTU_876	0	15	0	0	0	0	0	0	0	0	0	0	0	0	0	0	0	0	0	0	0	0	0	0	0	0	0	0	0	0	0	0	0	1	0	0	0	0	0	0	0	7	0	0	0	0	0	0	0
OTU_277	0	0	0	0	0	0	0	0	0	0	0	0	0	0	0	0	0	0	0	0	0	0	0	0	0	0	0	0	0	0	6	0	0	0	0	0	1	8	0	0	0	3	0	0	2	0	0	1	0
OTU_247	2	0	0	0	0	0	0	0	0	0	0	0	0	0	0	0	0	0	0	0	0	0	0	0	197	0	0	0	0	0	0	0	0	0	0	0	0	0	1	87	0	1	0	0	0	0	0	0	0
OTU_285	0	0	0	0	0	0	0	0	0	0	0	0	0	0	0	18	0	0	1	35	0	0	0	0	0	0	0	0	0	0	0	0	0	1	0	0	0	0	0	0	0	169	0	0	0	0	0	0	1
OTU_584	0	0	0	0	0	0	0	0	0	0	0	0	0	0	0	0	0	0	0	0	0	0	0	0	0	0	0	0	0	0	0	0	0	0	0	0	0	0	0	0	0	0	0	0	0	0	0	0	0
OTU_268	0	0	0	0	0	0	0	0	0	0	0	0	0	0	0	0	0	0	0	0	0	0	0	0	48	0	0	0	0	0	0	0	0	0	0	0	0	0	0	53	0	0	0	0	0	0	0	0	0
OTU_592	0	0	0	0	0	0	0	0	0	0	0	0	0	0	0	0	0	0	0	0	0	0	0	0	0	0	0	0	0	0	0	0	0	99	0	0	0	0	0	0	0	0	0	0	0	0	0	0	0
OTU_692	0	0	0	0	0	0	0	0	0	0	0	0	0	0	0	2	0	12	0	7	0	0	0	0	0	0	0	0	0	0	0	0	0	0	1	0	0	0	0	0	0	6	0	0	0	0	0	0	0
OTU_72	0	0	0	0	3	4	15	0	77	0	32	13	20	14	2	20	0	1	0	0	61	0	2	0	0	0	0	28	0	1	7	0	0	68	0	46	3	8	0	0	5	0	2	0	17	0	0	0	3
OTU_191	0	0	0	0	0	0	0	16	0	0	0	0	0	0	0	4	0	0	0	0	0	0	9	0	0	0	0	0	0	1	10	0	0	93	2	0	0	4	0	0	4	7	0	0	2	0	7	8	0
OTU_627	0	0	0	0	0	0	0	0	0	0	0	0	0	0	0	0	0	4	0	22	0	0	0	2	15	0	0	0	0	1	0	0	0	0	0	0	0	0	0	7	0	17	0	0	0	0	0	1	0
OTU_998	0	0	0	0	0	0	0	0	0	0	0	0	0	0	0	0	0	0	0	11	0	0	0	0	0	0	0	0	0	0	0	0	0	0	0	0	0	0	0	0	0	0	0	0	0	0	0	0	0
OTU_103	3	0	0	0	0	7	64	0	0	1	0	0	0	0	0	24	0	0	0	41	0	1	1	1	8	0	0	1	0	0	0	0	0	0	4	0	0	0	0	5	0	26	0	0	0	0	0	113	0
OTU_834	0	0	0	0	0	0	0	0	0	0	0	0	0	0	0	0	0	0	0	0	0	0	0	0	1	0	0	0	0	0	0	0	0	0	0	0	0	0	0	3	0	10	0	0	0	0	0	0	0
OTU_194	0	0	1	0	0	6	18	10	0	1	2	41	19	2	0	1	0	2	0	0	47	0	8	0	18	0	0	0	0	0	0	0	0	0	67	0	2	0	0	17	1	6	13	0	1	6	0	0	0
OTU_958	0	0	0	0	0	0	0	0	0	0	0	0	0	0	0	0	0	0	0	14	0	0	0	0	0	0	0	0	0	0	0	0	0	0	0	0	0	0	0	0	0	0	0	0	0	0	0	0	0
OTU_325	0	0	0	0	0	0	0	0	0	1	0	0	0	0	0	3	0	6	0	37	0	0	0	8	0	0	0	0	0	0	0	0	0	2	0	0	0	0	0	0	0	74	0	0	0	0	0	0	0
OTU_171	0	0	0	0	0	0	0	0	0	0	0	0	0	0	0	0	0	20	0	109	0	0	0	5	0	0	0	0	0	0	0	0	0	5	0	0	0	0	0	0	0	30	0	0	0	0	0	0	0
OTU_159	0	0	0	0	0	1	0	0	0	33	0	0	0	0	0	0	0	0	0	18	0	0	1	0	1	0	0	0	0	0	0	0	0	65	1	0	0	0	0	0	0	2	0	0	0	0	0	9	0
OTU_768	0	0	0	0	0	0	0	0	0	0	0	0	0	0	0	0	0	43	0	0	0	0	0	0	0	0	0	0	0	0	0	0	0	0	0	0	0	0	0	1	0	4	0	0	0	0	0	0	0
OTU_660	0	0	0	0	0	0	0	0	0	0	0	0	0	0	0	0	0	0	0	0	0	0	0	0	3	0	0	0	0	0	0	0	0	0	0	0	0	0	0	4	0	1	0	0	0	0	0	2	0
OTU_428	0	1	0	0	0	0	14	0	0	0	0	0	4	0	0	0	0	44	0	91	0	0	0	3	28	0	0	0	0	0	0	0	0	0	3	0	0	0	0	43	0	38	0	0	0	0	0	0	0
OTU_158	0	53	0	0	0	0	0	0	0	0	0	0	0	0	0	0	0	0	0	12	0	0	0	0	1	0	0	0	0	0	0	0	0	127	1	0	0	0	0	0	0	4	0	0	0	0	0	0	0
OTU_722	0	0	0	0	0	0	0	0	0	0	0	0	0	0	0	0	0	0	0	0	0	0	0	0	2	0	0	0	0	0	0	0	0	0	0	0	0	0	0	9	0	0	0	0	0	0	0	0	0
OTU_539	0	0	0	0	0	0	0	0	0	0	0	0	0	0	0	0	0	0	0	0	0	0	0	0	65	0	0	0	0	0	0	0	0	0	0	0	0	0	1	115	0	0	0	0	0	0	0	0	0
OTU_463	0	0	0	0	0	0	0	0	0	0	0	0	1	0	0	0	0	0	0	19	0	0	0	0	0	0	0	0	0	0	0	0	0	0	0	0	0	0	0	0	0	83	0	0	0	0	0	0	0
OTU_1060	0	0	0	0	0	0	0	0	0	0	0	0	0	0	0	0	0	0	0	0	0	0	0	0	68	0	0	0	0	0	0	0	0	0	0	0	0	0	0	79	0	0	0	1	0	0	0	0	0
OTU_1062	0	0	0	0	0	0	0	0	0	0	0	0	0	0	0	0	0	0	0	0	0	0	0	0	10	0	0	0	0	0	0	0	0	0	0	0	0	0	0	13	0	0	0	0	0	0	0	0	0
OTU_288	1	49	0	0	0	1	0	0	0	0	0	0	0	0	0	0	0	0	0	0	0	0	0	0	2	0	0	0	0	0	0	0	0	65	0	0	0	0	0	0	0	0	0	0	0	0	0	14	0
OTU_982	0	0	0	0	0	0	0	0	0	0	0	0	0	0	0	0	0	0	0	7	0	0	0	0	0	0	0	0	0	0	0	0	0	0	0	0	0	0	0	1	0	0	0	0	0	0	0	0	0
OTU_432	0	0	0	0	0	0	0	0	0	0	0	0	0	0	0	0	0	0	0	0	0	0	0	0	29	0	0	0	0	0	0	0	0	0	0	0	0	0	0	26	0	0	0	0	0	0	0	0	0
OTU_329	0	0	0	0	0	0	0	0	0	0	0	0	0	0	0	0	0	0	0	0	0	0	0	0	33	0	0	0	0	0	0	0	0	0	0	0	0	0	0	52	0	0	0	0	0	0	0	0	0
OTU_528	0	0	0	0	0	0	0	0	0	0	0	0	0	0	0	0	0	0	0	0	0	0	0	0	7	0	0	0	0	0	0	0	0	0	0	0	0	0	0	14	0	1	0	0	0	0	0	0	0
OTU_365	0	0	1	0	0	0	0	0	0	0	0	0	0	0	0	0	0	0	0	0	0	0	1	0	80	0	0	0	0	0	0	0	0	0	0	0	0	0	0	73	0	1	0	0	0	1	0	0	0
OTU_1097	0	0	0	0	0	0	0	0	0	0	0	0	0	1	0	0	0	0	0	0	0	0	0	0	0	0	0	0	0	0	3	0	0	0	0	0	0	0	0	0	0	0	0	0	0	0	0	0	0
OTU_314	0	0	5	1	1	0	0	0	2	0	0	0	0	0	2	1	0	0	0	0	2	0	0	0	1	0	1	0	0	0	0	0	0	9	0	0	0	0	0	0	0	0	0	2	0	0	3	0	1
OTU_388	0	0	0	0	0	0	0	0	0	0	0	0	0	0	0	0	0	0	0	0	0	0	0	0	43	0	0	0	0	0	0	0	0	0	0	0	0	0	0	70	0	0	0	0	0	0	0	0	0
OTU_854	0	0	0	0	0	0	0	0	2	0	0	0	0	0	0	0	0	0	0	0	0	0	0	0	0	0	0	0	0	0	0	0	0	0	0	39	0	0	0	1	0	0	0	0	0	0	0	0	0
OTU_778	0	0	0	0	0	0	0	0	0	0	0	0	0	0	36	0	0	0	0	0	0	0	0	0	1	0	0	0	0	0	0	0	0	0	0	0	0	0	0	1	0	0	0	0	0	0	0	0	0
OTU_357	0	0	0	0	0	0	0	0	0	0	0	0	0	0	0	0	0	0	0	0	0	0	0	0	49	0	1	0	0	0	0	0	0	0	0	0	0	0	1	58	0	2	0	0	0	0	0	0	0
OTU_321	0	0	0	0	0	0	0	0	0	0	0	0	0	0	0	0	0	0	0	0	0	0	0	0	0	0	0	0	0	0	0	0	0	42	0	0	0	0	0	0	0	1	0	0	0	0	0	2	0
OTU_333	0	0	0	0	0	0	0	0	0	0	0	0	0	0	0	0	0	0	0	0	0	0	0	0	66	0	0	0	0	0	0	0	0	0	0	0	0	0	0	64	0	0	0	0	0	0	0	0	0
OTU_1041	0	0	0	0	0	0	0	0	0	0	0	0	0	0	0	0	0	0	0	0	0	0	0	0	12	0	0	0	0	0	0	0	0	0	0	0	0	0	0	22	0	0	0	0	0	0	0	0	0
OTU_780	0	0	0	0	0	0	0	0	0	0	0	0	0	0	0	0	0	0	0	0	0	0	0	0	0	0	0	0	0	0	0	0	0	0	0	0	0	0	0	2	0	0	0	0	0	0	0	0	0
OTU_1103	0	0	0	0	0	0	0	0	0	0	1	0	0	0	0	5	0	0	0	4	0	0	0	0	1	0	0	0	0	0	0	0	0	0	0	16	1	0	0	0	1	0	0	0	1	0	0	0	0
OTU_61	2	0	0	0	0	0	0	1	0	0	0	0	0	0	0	0	0	0	0	0	0	0	0	0	1393	0	0	0	0	0	0	0	0	0	3	0	0	0	7	1072	0	3	0	0	0	0	0	0	0
OTU_644	0	0	0	0	0	0	0	0	0	0	0	0	0	0	0	0	0	0	0	4	0	0	0	0	0	0	0	0	0	0	0	0	0	1	0	0	0	0	0	0	0	92	0	0	0	0	0	0	0
OTU_44	0	0	0	0	0	3	31	4	0	0	93	26	42	122	5	0	0	0	0	0	4	32	53	0	0	0	0	1	0	1	62	0	1	5	1	0	21	109	0	0	30	1	0	0	32	15	4	0	0
OTU_209	0	0	0	0	0	0	0	0	0	0	0	0	0	0	0	0	0	0	0	0	0	0	0	0	128	0	0	0	0	0	0	0	0	0	0	0	0	0	0	174	0	0	0	0	0	0	0	1	0
OTU_602	0	0	0	0	0	0	0	0	0	0	0	0	0	0	0	0	0	1	0	31	0	0	0	1	1	0	0	0	0	0	0	0	0	0	0	0	0	0	0	2	0	9	0	0	0	0	1	0	0
OTU_54	3	0	0	0	0	0	0	1	0	1	0	0	0	0	0	0	0	0	1	2	0	1	0	0	959	0	0	0	0	0	0	0	0	0	0	0	0	0	4	1350	0	1	0	0	0	0	0	0	1
OTU_705	0	0	0	0	0	0	0	0	0	0	0	0	0	0	0	0	0	0	0	0	0	0	0	0	14	0	0	0	0	0	0	0	0	0	0	0	0	0	0	18	0	0	0	0	0	0	0	0	0
OTU_1118	0	2	0	0	0	8	0	0	0	0	0	2	0	4	0	2	0	1	0	2	3	0	7	0	0	0	0	3	0	0	0	0	0	14	0	7	1	0	0	2	0	13	0	11	0	10	0	0	1
OTU_761	0	0	0	0	0	0	0	0	0	0	0	0	0	0	0	0	0	0	0	0	0	0	0	0	0	0	0	0	0	0	0	0	0	0	0	0	0	0	0	0	0	0	0	0	0	0	0	0	0
OTU_714	0	0	0	0	0	0	0	0	0	0	0	0	0	0	0	0	0	0	0	0	0	0	0	0	11	0	0	0	0	0	0	0	0	0	0	0	0	0	0	20	0	0	0	0	0	0	0	0	0
OTU_201	0	0	0	0	0	0	0	0	0	0	0	0	0	0	46	10	0	0	0	20	0	0	0	0	0	0	0	0	0	0	0	0	0	0	0	0	0	0	0	0	0	80	0	0	0	0	0	0	1
OTU_490	0	0	0	0	0	1	0	0	0	0	0	1	0	0	0	2	0	1	0	13	8	0	0	1	0	0	0	0	0	0	0	0	0	2	0	0	0	0	53	0	0	1	0	0	0	0	0	0	0
OTU_464	0	0	0	0	0	0	0	0	0	0	3	0	0	10	0	0	0	0	0	0	0	0	0	0	2	0	0	0	0	0	12	0	0	0	0	0	0	7	0	1	1	0	0	0	1	0	0	2	0
OTU_53	0	1	4	0	5	81	88	46	69	3	5	232	65	50	0	15	0	0	0	0	154	8	60	0	0	0	1	12	0	0	22	2	0	1	54	38	2	34	0	0	9	0	46	6	3	40	3	0	4
OTU_619	0	0	0	0	0	0	0	0	0	0	0	3	0	0	0	0	0	0	0	0	0	0	0	0	3	0	0	0	0	0	0	0	0	0	0	0	0	0	0	0	0	0	0	0	0	0	0	0	0
OTU_246	0	0	0	0	0	2	0	0	0	0	0	0	0	0	0	0	0	0	0	0	0	0	58	0	0	0	0	0	0	0	0	0	0	0	0	0	0	0	0	1	0	8	0	0	0	0	0	0	0
OTU_1	2	10	1	38892	35936	2	4	2	30687	0	7	5	2	0	16	36709	7	3	361	8	0	14	20	167	2	11	40247	35137	166	27501	18	118	27	6	0	32742	0	7	0	1	26	0	13	24	5	2	13	2	35423
OTU_157	0	0	0	0	0	0	0	0	0	0	0	0	0	0	0	0	0	77	0	210	0	0	0	22	0	0	0	0	2	0	0	0	1	1	0	0	0	0	0	0	0	102	0	0	0	0	1	0	0
OTU_836	1	0	0	0	0	0	1	0	0	0	0	0	0	0	0	0	0	8	0	14	0	0	0	0	0	0	0	0	0	0	0	0	0	0	0	0	0	0	0	0	0	7	3	0	0	0	1	0	0
OTU_1128	0	0	0	0	0	0	0	0	0	0	0	0	0	0	0	0	0	0	0	0	0	0	0	0	0	0	0	0	0	0	0	0	0	0	0	0	0	0	0	0	0	0	0	0	23	0	0	0	0
OTU_825	0	0	0	0	0	0	0	0	0	0	0	0	0	0	0	0	0	15	0	0	0	0	0	0	0	0	0	0	0	0	0	0	0	0	0	0	0	0	0	0	0	0	0	0	0	0	0	0	0
OTU_807	1	0	0	0	2	1	0	0	0	1	0	1	0	0	0	0	0	0	0	72	0	0	0	0	0	0	0	0	0	2	0	0	0	0	1	0	0	0	0	0	0	1	3	0	0	0	0	0	0
OTU_538	0	0	0	0	0	16	0	0	0	1	0	0	0	0	36	0	0	44	0	15	0	0	0	3	27	0	0	0	0	0	0	0	0	1	0	0	0	0	0	40	0	14	1	0	0	0	0	0	0
OTU_497	0	0	0	0	0	0	0	0	0	0	0	0	0	0	17	0	0	0	0	0	0	0	0	0	52	0	0	0	0	0	0	0	0	0	0	0	0	0	1	45	0	0	0	0	0	0	0	0	0
OTU_618	0	0	0	0	0	0	0	0	0	0	0	0	0	0	0	0	1	0	0	0	0	0	0	0	42	0	0	0	0	0	0	0	0	0	0	0	0	0	0	56	0	2	0	0	0	0	0	0	0
OTU_595	0	0	0	0	0	1	0	0	0	0	0	0	0	0	0	31	0	0	0	8	0	0	0	0	0	0	0	0	0	0	0	0	0	0	0	0	0	0	0	0	0	0	0	0	0	0	0	15	0
OTU_401	0	0	0	0	0	0	0	0	0	0	0	0	0	0	0	0	0	0	0	0	0	0	0	0	0	0	0	0	0	0	0	0	0	53	0	0	0	0	0	0	0	0	1	0	0	0	0	0	0
OTU_1124	0	0	0	0	0	0	0	0	0	0	0	0	0	0	0	0	0	0	0	0	0	0	0	0	1	0	0	0	0	0	0	0	0	0	0	0	0	0	0	9	0	0	0	0	0	0	0	0	0
OTU_319	0	0	0	0	0	0	2	98	0	0	0	0	0	0	0	0	0	0	0	0	0	0	0	0	0	0	0	0	0	0	0	0	0	0	1	0	2	1	0	0	0	3	0	0	0	0	0	8	0
OTU_726	0	0	0	0	0	0	0	0	0	0	0	0	0	0	0	0	0	17	0	0	0	0	0	0	0	0	0	0	0	0	0	0	0	0	0	0	0	0	0	0	0	0	0	0	0	0	0	0	0
OTU_735	0	0	0	0	0	0	0	0	0	0	0	0	0	0	0	0	0	0	0	0	0	0	0	0	4	0	0	0	0	0	0	0	0	0	0	0	0	0	0	12	0	0	0	0	0	0	0	0	0
OTU_713	0	0	0	0	0	0	0	0	0	0	0	0	0	0	0	0	0	21	0	0	0	0	0	1	0	0	0	0	0	0	0	0	0	0	0	0	0	0	0	0	0	15	0	0	0	0	0	0	0
OTU_598	0	0	0	0	0	0	0	0	0	0	0	0	0	0	28	5	0	0	0	0	0	0	0	0	0	0	0	0	0	0	0	0	0	0	0	0	0	0	0	0	0	57	0	0	0	0	0	0	0
OTU_742	0	0	0	0	0	0	0	0	0	0	0	0	0	0	0	0	0	0	0	0	0	0	0	0	0	0	0	0	0	0	0	0	0	0	0	0	0	0	0	0	0	21	0	0	0	0	0	0	0
OTU_276	1	0	0	0	0	0	0	0	0	1	1	0	0	0	0	0	0	0	0	7	0	6	0	0	4	0	0	0	0	0	0	0	0	0	0	0	0	0	0	2	8	0	0	0	0	0	0	0	0
OTU_994	0	0	0	0	0	0	0	0	0	0	0	0	0	0	0	0	0	0	0	4	0	0	0	0	4	0	0	0	0	0	0	0	0	0	0	0	0	0	0	1	0	0	0	0	0	0	0	0	0
OTU_570	0	0	0	0	0	0	0	0	0	0	1	0	0	0	0	0	0	0	0	0	0	1	0	0	66	0	1	0	0	0	0	0	0	0	0	0	0	0	0	89	0	1	0	0	0	0	0	0	0
OTU_675	0	0	0	0	0	0	0	0	0	0	0	0	0	0	0	0	0	0	0	0	0	0	0	0	13	0	0	0	0	0	0	0	0	0	0	0	0	0	0	13	0	0	0	0	0	0	0	0	0
OTU_604	0	0	0	0	0	0	0	0	0	0	0	0	0	0	0	0	0	0	0	0	0	0	0	0	14	0	0	0	0	0	0	0	0	0	0	0	0	0	0	28	0	0	0	0	0	0	0	0	0
OTU_1032	0	0	0	0	0	0	0	0	0	0	0	0	0	0	0	0	0	0	0	0	0	0	0	0	2	0	0	0	0	0	0	0	0	0	0	0	0	0	0	0	0	0	0	0	0	0	0	0	0
OTU_18	0	0	0	0	0	0	0	0	0	0	746	0	0	938	0	0	0	0	0	30	0	395	0	0	0	0	0	0	0	1	681	1	0	0	0	0	173	1087	0	0	1061	0	0	0	948	0	0	0	0
OTU_699	0	0	0	0	0	0	0	0	0	0	0	0	0	0	0	0	0	0	0	0	0	0	0	0	0	0	0	0	0	0	0	0	0	0	0	0	0	0	0	0	0	0	0	0	0	0	0	0	0
OTU_430	0	0	0	0	0	0	0	0	0	0	0	0	0	0	0	0	0	0	0	0	0	0	0	0	0	0	0	0	0	0	0	0	0	95	0	0	0	0	0	0	0	0	0	0	0	0	0	0	0
OTU_981	0	0	0	0	0	0	0	0	0	0	0	0	0	0	0	0	0	0	0	0	0	0	0	0	0	0	0	0	0	0	0	0	0	0	0	0	0	0	0	0	0	25	0	0	0	0	0	0	0
OTU_426	0	0	0	0	0	0	0	35	0	0	0	0	0	0	0	0	0	0	0	16	0	0	0	2	0	0	0	0	0	0	0	0	0	0	0	0	0	0	0	0	0	9	0	0	0	0	0	0	0
OTU_50	2	0	0	0	1	1	0	0	0	0	0	0	0	0	0	0	1	0	1	0	0	1	0	1	829	0	0	0	1	0	0	0	0	1	1	0	0	0	6	889	1	1	0	0	0	0	0	1	0
OTU_638	0	0	0	0	0	0	0	0	0	0	0	0	0	0	0	7	0	0	0	8	0	0	0	0	0	0	0	0	0	0	0	0	0	0	0	0	0	0	0	0	0	2	0	0	0	0	0	7	0
OTU_131	0	0	0	0	1	0	0	0	0	0	0	0	0	0	0	0	0	0	0	11	3	0	0	0	7	0	0	0	0	0	0	0	0	10	21	2	0	2	32	13	1	4	1	0	3	0	3	4	0
OTU_1091	0	0	0	0	0	0	0	0	0	0	0	0	0	0	0	0	0	21	0	0	0	0	0	0	0	0	0	0	0	0	0	0	0	0	0	0	0	0	0	0	0	0	0	0	0	0	0	0	0
OTU_226	0	0	0	0	0	0	0	0	0	0	2	0	0	0	0	0	0	0	0	6	0	0	1	0	1	0	0	0	0	0	0	0	0	141	0	0	0	0	0	0	0	0	0	0	0	0	0	0	0
OTU_104	0	0	0	0	1	67	35	21	0	0	0	76	34	0	0	0	0	0	0	0	143	0	41	0	0	0	0	0	0	0	0	0	0	0	25	0	0	0	0	0	0	0	98	0	0	27	0	0	0
OTU_169	1	1	0	0	0	1	0	0	1	0	0	0	0	0	0	3	0	11	0	0	0	0	0	0	7	0	0	0	0	0	0	0	0	0	0	0	0	0	0	13	0	9	0	0	0	0	44	12	0
OTU_418	0	0	0	0	0	0	0	0	0	0	0	0	0	0	0	0	0	0	0	2	0	0	0	0	48	0	0	0	0	0	0	0	0	0	0	0	0	0	0	72	0	0	0	0	0	0	0	1	0
OTU_1086	0	2241	1839	0	2	41	12	8	0	11	633	36	39	1657	1786	1	1104	118	756	9	141	73	13	273	0	1618	0	0	1168	13	987	989	1533	8172	18	1	2705	62	6	0	1362	3	27	3018	1781	108	628	1	0
OTU_534	0	0	0	0	0	0	0	0	0	0	0	0	0	0	0	0	0	0	0	3	0	3	0	0	1	0	0	0	0	0	6	0	0	0	0	0	1	1	0	1	6	0	0	0	0	0	0	0	0
OTU_317	0	0	0	0	0	0	0	0	0	0	0	0	0	0	0	0	0	0	0	0	0	0	0	0	60	0	0	0	0	0	0	0	0	0	0	0	0	0	0	59	0	0	0	0	0	0	0	0	0
OTU_1022	0	0	0	0	1	0	0	0	0	0	0	0	0	0	35	0	0	0	0	0	0	0	1	0	0	0	0	0	0	0	0	0	0	0	0	0	0	0	0	0	0	1	0	0	0	0	0	0	0
OTU_420	0	0	0	0	0	0	0	0	0	0	0	0	0	0	0	0	0	0	0	0	0	0	0	0	0	0	0	0	0	0	0	0	0	0	0	0	0	0	0	0	0	0	0	0	0	0	0	0	0
OTU_320	0	0	0	0	0	0	0	0	0	6	0	0	0	0	0	0	0	2	0	1	0	0	0	0	0	0	0	0	0	0	0	0	0	0	0	0	0	0	0	1	0	0	0	0	0	0	0	0	0
OTU_313	0	3	0	0	2	1	0	0	37	0	0	31	5	0	0	11	0	0	0	0	13	0	0	0	0	0	0	22	0	0	0	0	0	7	15	15	0	3	0	0	0	0	24	0	0	13	2	0	14
OTU_81	72	0	1	0	0	24	0	0	0	1	0	0	2	16	0	13	0	0	0	20	0	3	0	4	1	0	0	0	0	1	2	0	0	6	0	1	0	18	0	3	5	3	0	0	0	0	1	22	0
OTU_646	0	1	0	0	0	0	0	0	0	0	0	0	1	0	0	0	0	44	0	129	0	0	0	20	0	0	0	0	0	0	0	0	0	1	0	0	0	0	0	0	0	87	0	0	0	0	0	0	0
OTU_992	0	0	0	0	0	0	0	0	0	0	0	0	0	0	0	0	0	0	0	0	0	0	0	0	6	0	0	0	0	0	0	0	0	0	0	0	0	0	0	23	0	0	0	0	0	0	0	0	0
OTU_307	0	0	0	0	0	0	0	0	0	0	0	0	0	0	33	0	0	0	0	0	0	0	0	0	0	0	0	0	0	0	0	0	0	0	0	0	0	0	0	0	0	97	0	0	0	0	0	0	0
OTU_661	0	0	0	0	0	0	0	0	0	0	0	0	0	0	0	0	0	17	0	0	0	0	0	0	0	0	0	0	0	0	0	0	0	0	0	0	0	0	0	0	0	0	0	0	0	0	0	0	0
OTU_572	25	0	0	0	0	0	0	6	0	0	0	0	0	0	0	0	0	0	0	0	26	0	0	0	0	0	0	0	0	0	0	0	0	0	1	0	0	0	0	0	0	0	0	0	0	7	0	0	0
OTU_681	0	0	0	0	0	0	0	0	0	0	0	0	0	0	0	0	0	0	0	0	0	0	0	0	43	0	0	0	0	0	0	0	0	0	1	0	0	0	0	64	0	0	0	0	0	0	0	0	0
OTU_535	1	58	0	0	1	1	1	23	0	1	0	0	1	0	37	27	0	27	0	29	0	0	1	0	5	0	1	0	1	0	0	0	0	1	0	0	0	0	0	6	0	53	4	0	0	0	17	9	0
OTU_279	0	0	55	0	0	0	0	0	0	0	0	0	0	0	0	0	0	17	0	0	0	0	0	0	1	0	0	0	0	0	0	0	0	0	0	0	0	0	0	1	0	1	0	0	0	0	0	0	0
OTU_387	0	60	0	0	0	0	0	0	0	0	0	0	0	0	0	0	0	48	0	0	0	0	0	0	0	0	0	0	0	0	0	0	0	0	0	0	0	0	0	0	0	0	0	0	0	0	0	6	0
OTU_289	0	0	0	0	0	0	0	0	0	0	0	0	0	0	0	9	0	0	0	0	0	0	0	0	0	0	0	0	0	0	0	0	0	74	0	0	0	0	0	1	0	1	0	0	0	0	2	0	0
OTU_832	0	0	0	0	0	0	0	0	0	0	1	0	0	31	0	0	0	0	0	0	0	4	0	0	0	0	0	0	0	0	0	0	0	0	0	0	0	0	0	6	0	0	0	0	0	0	0	2	0
OTU_266	0	0	0	0	0	0	0	0	0	0	2	0	0	0	0	0	0	0	0	29	1	0	0	0	0	0	0	0	0	0	0	0	0	1	3	0	0	0	0	0	0	9	0	0	0	0	0	0	0
OTU_906	0	0	0	0	0	0	0	0	0	0	0	0	0	0	0	0	0	0	0	0	0	0	0	0	12	0	0	0	0	0	0	0	0	0	0	0	0	0	0	12	0	0	0	0	0	0	0	0	0
OTU_1051	0	0	0	0	0	0	1	0	0	0	0	0	0	0	0	0	0	0	0	7	0	0	0	0	5	0	0	0	0	0	0	0	0	0	1	0	0	0	0	6	0	2	0	0	0	0	0	1	0
OTU_405	0	0	0	0	0	0	0	0	0	0	0	0	0	0	0	0	0	0	0	0	0	0	0	0	49	0	0	0	0	0	0	0	0	0	0	0	0	0	1	33	0	0	0	0	0	0	0	0	0
[truncated: 32 more columns]
