# Supplementary material for: Voided Urinary Microbiota Is Stable Over Time but Impacted by Post Void Storage
Source: Front Cell Infect Microbiol. 2020 Aug 25;10:435. doi: 10.3389/fcimb.2020.00435 (PMC7477311; doi:10.3389/fcimb.2020.00435)
Supplement: Supplementary Table 3 — 16S rRNA gene sequencing metadata. Information describing the samples used for investigating bacterial variation across different time of day or between weekday or weekend. [file Table_3.XLSX]

## Sheet: Metadata
SeqID	Samplename	Donor	ConcExt	ConcAmp	ConcLib	Type	Sample_short	Sample	Gender and age	Time	Day
MQ180326-160	8_1_M_U_2	08	0.087	0.0178758	0.828834	sample	U	Urine	Woman	Evening	Weekday
MQ180326-168	8_1_A_U_2	08	0	0.0229832	0.478857	sample	U	Urine	Woman	Evening	Weekday
MQ180326-243	NC-2	NC-2	0	0.0229832	0.195543	control	NC-DS	Urine	Woman	Morning	Weekday
MQ180326-193	17_1_M_U_2	17	0.283	0.0242601	0.575517	sample	U	Urine	Woman	Morning	Weekday
MQ180326-198	14_1_A_U_2	14	0	0.0306443	0.539964	sample	U	Urine	Woman	Evening	Weekend
MQ180326-118	17_2_M_U	17	0	0.0318167	0.697475	sample	U	Urine	Woman	Evening	Weekend
MQ180326-75	6_1_A_U	06	0	0.0318167	0.874117	sample	U	Urine	Woman	Morning	Weekend
MQ180326-124	15_2_A_U	15	0	0.0330405	0.297433	sample	U	Urine	Woman	Morning	Weekend
MQ180326-197	13_1_A_U_2	13	0	0.033198	0.564407	sample	U	Urine	Girl	Evening	Weekday
MQ180326-233	18_2_M_U_2	18	0	0.0344748	0.296647	sample	U	Urine	Girl	Evening	Weekday
MQ180326-214	14_2_A_U_2	14	0.054	0.0357517	0.552185	sample	U	Urine	Girl	Morning	Weekday
MQ180326-77	8_1_A_U	08	0	0.0367116	0.348088	sample	U	Urine	Girl	Morning	Weekday
MQ180326-123	14_2_A_U	14	0	0.0379353	0.205216	sample	U	Urine	Girl	Evening	Weekend
MQ180326-116	15_2_M_U	15	0.498	0.0379353	0.37926	sample	U	Urine	Girl	Evening	Weekend
MQ180326-189	13_1_M_U_2	13	0	0.0383054	0.292203	sample	U	Urine	Girl	Morning	Weekend
MQ180326-205	13_2_M_U_2	13	0	0.0383054	0.573295	sample	U	Urine	Girl	Morning	Weekend
MQ180326-215	15_2_A_U_2	15	0	0.0383054	0.335533	sample	U	Urine	Man	Evening	Weekday
MQ180326-221	NC_U	NC_U	0	0.0383054	0.319979	control	NC-U	Urine	Man	Evening	Weekday
MQ180326-242	20_2_A_U_2	20	0	0.0395822	0.511077	sample	U	Urine	Man	Morning	Weekday
MQ180326-67	6_1_M_U	06	0.448	0.0403828	0.620844	sample	U	Urine	Man	Morning	Weekday
MQ180326-152	NC-1	NC-1	0	0.0403828	0.49096	control	NC-DS	Urine	Man	Evening	Weekend
MQ180326-240	18_2_A_U_2	18	0	0.0408591	0.359976	sample	U	Urine	Man	Evening	Weekend
MQ180326-184	8_2_A_U_2	08	0.076	0.0408591	0.779948	sample	U	Urine	Man	Morning	Weekend
MQ180326-107	14_1_A_U	14	0	0.0428302	0.0220802	sample	U	Urine	Man	Morning	Weekend
MQ180326-100	15_1_M_U	15	0.696	0.0428302	0.35718	sample	U	Urine	Man	Evening	Weekday
MQ180326-190	14_1_M_U_2	14	0.083	0.0434128	0.766616	sample	U	Urine	Man	Evening	Weekday
MQ180326-206	14_2_M_U_2	14	0.79	0.0434128	0.582183	sample	U	Urine	Man	Morning	Weekday
MQ180326-99	14_1_M_U	14	0.069	0.0440539	0.303928	sample	U	Urine	Man	Morning	Weekday
MQ180326-201	17_1_A_U_2	17	0	0.0446896	0.639957	sample	U	Urine	Man	Evening	Weekend
MQ180326-166	6_1_A_U_2	06	0	0.0446896	0.85661	sample	U	Urine	Man	Evening	Weekend
MQ180326-114	13_2_M_U	13	0	0.0452777	0.181837	sample	U	Urine	Man	Morning	Weekend
MQ180326-91	6_2_A_U	06	1	0.0452777	0.346789	sample	U	Urine	Man	Morning	Weekend
MQ180326-83	6_2_M_U	06	0.165	0.0452777	0.574086	sample	U	Urine	Man	Evening	Weekday
MQ180326-70	9_1_M_U	09	0	0.0452777	0.737739	sample	U	Urine	Man	Evening	Weekday
MQ180326-195	11_1_A_U_2	11	0	0.0459664	0.384419	sample	U	Urine	Man	Morning	Weekday
MQ180326-207	15_2_M_U_2	15	0.583	0.0459664	0.672177	sample	U	Urine	Man	Morning	Weekday
MQ180326-200	16_1_A_U_2	16	0.05	0.0459664	1.43546	sample	U	Urine	Man	Evening	Weekend
MQ180326-158	6_1_M_U_2	06	0.409	0.0459664	1.37769	sample	U	Urine	Man	Evening	Weekend
MQ180326-182	6_2_A_U_2	06	0.95	0.0459664	0.602182	sample	U	Urine	Man	Morning	Weekend
MQ180326-115	14_2_M_U	14	0.094	0.0465014	0.40134	sample	U	Urine	Man	Morning	Weekend
MQ180326-93	8_2_A_U	08	0	0.0465014	0.331203	sample	U	Urine	Man	Evening	Weekday
MQ180326-212	12_2_A_U_2	12	0.103	0.0472433	0.89994	sample	U	Urine	Man	Evening	Weekday
MQ180326-174	6_2_M_U_2	06	0.153	0.0472433	0.868831	sample	U	Urine	Man	Morning	Weekday
MQ180326-121	12_2_A_U	12	0	0.0477251	0.137677	sample	U	Urine	Man	Morning	Weekday
MQ180326-110	17_1_A_U	17	0	0.0477251	0.868921	sample	U	Urine	Man	Evening	Weekend
MQ180326-217	17_2_A_U_2	17	0.641	0.0485201	0.58885	sample	U	Urine	Man	Evening	Weekend
MQ180326-241	19_2_A_U_2	19	0	0.0485201	0.51441	sample	U	Urine	Man	Morning	Weekend
MQ180326-161	9_1_M_U_2	09	0.075	0.0485201	1.07882	sample	U	Urine	Man	Morning	Weekend
MQ180326-98	13_1_M_U	13	0	0.0489488	0.228595	sample	U	Urine	Man	Evening	Weekday
MQ180326-151	20_2_A_U	20	0.379	0.0489488	0.439007	sample	U	Urine	Man	Evening	Weekday
MQ180326-106	13_1_A_U	13	0	0.0501725	0.271457	sample	U	Urine	Man	Morning	Weekday
MQ180326-69	8_1_M_U	08	0.07	0.0501725	0.867623	sample	U	Urine	Man	Morning	Weekday
MQ180326-188	12_1_M_U_2	12	0.054	0.0510738	0.659956	sample	U	Urine	Man	Evening	Weekend
MQ180326-120	11_2_A_U	11	0	0.0513963	0.131182	sample	U	Urine	Man	Evening	Weekend
MQ180326-211	11_2_A_U_2	11	0	0.0523507	0.394418	sample	U	Urine	Man	Morning	Weekend
MQ180326-96	11_1_M_U	11	0	0.0538437	0.184435	sample	U	Urine	Man	Morning	Weekend
MQ180326-109	16_1_A_U	16	0	0.0538437	0.0402639	sample	U	Urine	Boy	Evening	Weekday
MQ180326-130	NC_U	NC_U	0	0.0538437	0.324709	control	NC-U	Urine	Boy	Evening	Weekday
MQ180326-209	17_2_M_U_2	17	0	0.0549044	0.922161	sample	U	Urine	Boy	Morning	Weekday
MQ180326-97	12_1_M_U	12	0	0.0550674	0.250675	sample	U	Urine	Boy	Morning	Weekday
MQ180326-235	20_2_M_U_2	20	0.113	0.0574581	1.50879	sample	U	Urine	Boy	Evening	Weekend
MQ180326-113	12_2_M_U	12	0.291	0.0575149	0.3351	sample	U	Urine	Boy	Evening	Weekend
MQ180326-187	11_1_M_U_2	11	0	0.0587349	0.59996	sample	U	Urine	Boy	Morning	Weekend
MQ180326-213	13_2_A_U_2	13	1.12	0.0587349	1.32213	sample	U	Urine	Boy	Morning	Weekend
MQ180326-228	20_1_A_U_2	20	0.213	0.0600117	1.61767	sample	U	Urine	Boy	Evening	Weekday
MQ180326-102	17_1_M_U	17	0.407	0.061186	0.984518	sample	U	Urine	Boy	Evening	Weekday
MQ180326-86	9_2_M_U	09	0.053	0.0624098	1.18064	sample	U	Urine	Boy	Morning	Weekday
MQ180326-104	11_1_A_U	11	0	0.0636335	0.403938	sample	U	Urine	Boy	Morning	Weekday
MQ180326-122	13_2_A_U	13	0.807	0.0648572	1.21052	sample	U	Urine	Boy	Evening	Weekend
MQ180326-112	11_2_M_U	11	1.89	0.0660809	0.566293	sample	U	Urine	Boy	Evening	Weekend
MQ180326-203	11_2_M_U_2	11	0.635	0.0676728	1.22103	sample	U	Urine	Boy	Morning	Weekend
MQ180326-105	12_1_A_U	12	4.44	0.0685284	0.768911	sample	U	Urine	Boy	Morning	Weekend
MQ180326-196	12_1_A_U_2	12	3.25	0.0689497	0.924383	sample	U	Urine	Boy	Evening	Weekday
MQ180326-216	16_2_A_U_2	16	0.053	0.0727802	1.47212	sample	U	Urine	Boy	Evening	Weekday
MQ180326-177	9_2_M_U_2	09	0	0.0727802	2.3354	sample	U	Urine	Boy	Morning	Weekday
MQ180326-169	9_1_A_U_2	09	0	0.0753339	3.92307	sample	U	Urine	Boy	Morning	Weekday
MQ180326-144	20_2_M_U	20	0.055	0.0783181	1.89111	sample	U	Urine	Boy	Evening	Weekend
MQ180326-191	15_1_M_U_2	15	0.749	0.0817181	2.30762	sample	U	Urine	Boy	Evening	Weekend
MQ180326-208	16_2_M_U_2	16	0.477	0.0817181	2.63427	sample	U	Urine	Boy	Morning	Weekend
MQ180326-149	18_2_A_U	18	0	0.0868842	1.82097	sample	U	Urine	Boy	Morning	Weekend
MQ180326-126	17_2_A_U	17	0.491	0.0942265	2.1158	sample	U	Urine	Boy	Evening	Weekday
MQ180326-150	19_2_A_U	19	0	0.101569	2.82497	sample	U	Urine	Boy	Evening	Weekday
MQ180326-170	1_2_M_U_2	01	0	0.103425	2.51539	sample	U	Urine	Boy	Morning	Weekday
MQ180326-129	20_1_M_U	20	0.304	0.108911	3.48348	sample	U	Urine	Boy	Morning	Weekday
MQ180326-117	16_2_M_U	16	0.397	0.113806	4.65373	sample	U	Urine	Boy	Evening	Weekend
MQ180326-79	1_2_M_U	01	0	0.117477	3.05227	sample	U	Urine	Boy	Evening	Weekend
MQ180326-159	7_1_M_U_2	07	0.627	0.1213	3.21645	sample	U	Urine	Boy	Morning	Weekend
MQ180326-142	18_2_M_U	18	0	0.146846	4.43942	sample	U	Urine	Boy	Morning	Weekend
MQ180326-162	1_1_A_U_2	01	0.214	0.153221	3.53754	sample	U	Urine	Boy	Evening	Weekday
MQ180326-220	20_1_M_U_2	20	0.292	0.153221	2.6276	sample	U	Urine	Boy	Evening	Weekday
MQ180326-101	16_1_M_U	16	0.919	0.154189	6.30845	sample	U	Urine	Boy	Morning	Weekday
MQ180326-78	9_1_A_U	09	0	0.160307	6.79161	sample	U	Urine	Boy	Morning	Weekday
MQ180326-125	16_2_A_U	16	0.093	0.16765	7.30595	sample	U	Urine	Boy	Evening	Weekend
MQ180326-219	19_1_M_U_2	19	0.131	0.21068	5.69295	sample	U	Urine	Boy	Evening	Weekend
MQ180326-71	1_1_A_U	01	0.334	0.214151	4.97844	sample	U	Urine	Boy	Morning	Weekend
MQ180326-199	15_1_A_U_2	15	0	0.223448	7.13064	sample	U	Urine	Boy	Morning	Weekend
MQ180326-137	20_1_A_U	20	0.632	0.225165	5.66682	sample	U	Urine	Woman	Evening	Weekday
MQ180326-226	18_1_A_U_2	18	0.138	0.232386	8.06391	sample	U	Urine	Woman	Evening	Weekday
MQ180326-68	7_1_M_U	07	0.382	0.247192	8.79962	sample	U	Urine	Woman	Morning	Weekday
MQ180326-88	3_2_A_U	03	0.151	0.324286	6.64615	sample	U	Urine	Woman	Morning	Weekday
MQ180326-179	3_2_A_U_2	03	0.204	0.333257	8.63054	sample	U	Urine	Woman	Evening	Weekend
MQ180326-90	5_2_A_U	05	0.47	0.345089	8.10474	sample	U	Urine	Woman	Evening	Weekend
MQ180326-76	7_1_A_U	07	0.54	0.384248	11.5713	sample	U	Urine	Woman	Morning	Weekend
MQ180326-192	16_1_M_U_2	16	1.33	0.386884	11.2881	sample	U	Urine	Woman	Morning	Weekend
MQ180326-128	19_1_M_U	19	0.103	0.41117	8.55673	sample	U	Urine	Woman	Evening	Weekday
MQ180326-175	7_2_M_U_2	07	0.134	0.421359	10.1938	sample	U	Urine	Woman	Evening	Weekday
MQ180326-103	10_1_A_U	10	66.6	0.450329	9.10224	sample	U	Urine	Woman	Morning	Weekday
MQ180326-186	10_1_M_U_2	10	88	0.452003	8.03391	sample	U	Urine	Woman	Morning	Weekday
MQ180326-92	7_2_A_U	07	1.74	0.454	7.56312	sample	U	Urine	Woman	Evening	Weekend
MQ180326-234	19_2_M_U_2	19	0.39	0.481371	6.79177	sample	U	Urine	Woman	Evening	Weekend
MQ180326-183	7_2_A_U_2	07	3.01	0.541383	10.2715	sample	U	Urine	Woman	Morning	Weekend
MQ180326-136	19_1_A_U	19	0.05	0.549451	10.5764	sample	U	Urine	Woman	Morning	Weekend
MQ180326-204	12_2_M_U_2	12	1.25	0.555428	10.5882	sample	U	Urine	Woman	Evening	Weekday
MQ180326-95	10_1_M_U	10	21.1	0.567806	9.69841	sample	U	Urine	Woman	Evening	Weekday
MQ180326-143	19_2_M_U	19	0.185	0.584938	11.1544	sample	U	Urine	Woman	Morning	Weekday
MQ180326-154	1_1_M_U_2	01	0.446	0.607779	7.16508	sample	U	Urine	Woman	Morning	Weekday
MQ180326-87	1_2_A_U	01	0.318	0.643677	6.96436	sample	U	Urine	Woman	Evening	Weekend
MQ180326-194	10_1_A_U_2	10	20.7	0.711203	12.3136	sample	U	Urine	Woman	Evening	Weekend
MQ180326-167	7_1_A_U_2	07	1.13	0.748232	14.0979	sample	U	Urine	Woman	Morning	Weekend
MQ180326-227	19_1_A_U_2	19	0	0.804413	10.5537	sample	U	Urine	Woman	Morning	Weekend
MQ180326-178	1_2_A_U_2	01	0.34	0.832503	12.7669	sample	U	Urine	Girl	Evening	Weekday
MQ180326-218	18_1_M_U_2	18	0.57	0.865701	9.09051	sample	U	Urine	Girl	Evening	Weekday
MQ180326-181	5_2_A_U_2	05	1.1	1.03297	12.6825	sample	U	Urine	Girl	Morning	Weekday
MQ180326-85	8_2_M_U	08	0.53	1.09768	12.5961	sample	U	Urine	Girl	Morning	Weekday
MQ180326-176	8_2_M_U_2	08	0.272	1.10958	13.9768	sample	U	Urine	Girl	Evening	Weekend
MQ180326-135	18_1_A_U	18	0.25	1.10991	8.4775	sample	U	Urine	Girl	Evening	Weekend
MQ180326-173	5_2_M_U_2	05	1.18	1.15427	15.1034	sample	U	Urine	Girl	Morning	Weekend
MQ180326-127	18_1_M_U	18	0.273	1.18089	8.5892	sample	U	Urine	Girl	Morning	Weekend
MQ180326-63	1_1_M_U	01	0.485	1.24697	11.9454	sample	U	Urine	Girl	Evening	Weekday
MQ180326-111	10_2_M_U	10	1.8	1.29347	10.9921	sample	U	Urine	Girl	Evening	Weekday
MQ180326-74	5_1_A_U	05	1.43	1.41095	18.7578	sample	U	Urine	Girl	Morning	Weekday
MQ180326-202	10_2_M_U_2	10	1.33	1.66245	9.38271	sample	U	Urine	Girl	Morning	Weekday
MQ180326-84	7_2_M_U	07	2.31	1.68629	15.8081	sample	U	Urine	Girl	Evening	Weekend
MQ180326-210	10_2_A_U_2	10	8.66	2.0404	13.6869	sample	U	Urine	Girl	Evening	Weekend
MQ180326-82	5_2_M_U	05	2.47	2.23941	17.1836	sample	U	Urine	Girl	Morning	Weekend
MQ180326-119	10_2_A_U	10	8.13	2.28836	12.009	sample	U	Urine	Girl	Morning	Weekend
MQ180326-108	15_1_A_U	15	0.926	2.54656	20.7814	sample	U	Urine	Girl	Evening	Weekday
MQ180326-165	5_1_A_U_2	05	1.41	2.67627	20.4931	sample	U	Urine	Girl	Evening	Weekday
MQ180326-66	5_1_M_U	05	5.05	3.67606	17.2083	sample	U	Urine	Girl	Morning	Weekday
MQ180326-80	3_2_M_U	03	3.14	4.02849	20.6723	sample	U	Urine	Girl	Morning	Weekday
MQ180326-94	9_2_A_U	09	0.476	4.15086	17.5304	sample	U	Urine	Girl	Evening	Weekend
MQ180326-155	3_1_M_U_2	03	0.797	4.56728	13.8246	sample	U	Urine	Girl	Evening	Weekend
MQ180326-89	4_2_A_U	04	2.21	5.50674	18.776	sample	U	Urine	Girl	Morning	Weekend
MQ180326-171	3_2_M_U_2	03	3.49	6.52085	22.5218	sample	U	Urine	Girl	Morning	Weekend
MQ180326-157	5_1_M_U_2	05	4.95	6.70599	18.3732	sample	U	Urine	Girl	Evening	Weekday
MQ180326-64	3_1_M_U	03	0.889	6.85895	19.0241	sample	U	Urine	Girl	Evening	Weekday
MQ180326-185	9_2_A_U_2	09	0.41	7.2844	14.0713	sample	U	Urine	Girl	Morning	Weekday
MQ180326-164	4_1_A_U_2	04	1.35	8.78725	20.6342	sample	U	Urine	Girl	Morning	Weekday
MQ180326-163	3_1_A_U_2	03	17.6	9.20095	23.3262	sample	U	Urine	Girl	Evening	Weekend
MQ180326-72	3_1_A_U	03	15	9.72491	22.5387	sample	U	Urine	Girl	Evening	Weekend
MQ180326-65	4_1_M_U	04	2.04	10.8507	19.3851	sample	U	Urine	Girl	Morning	Weekend
MQ180326-73	4_1_A_U	04	1.83	11.1126	24.2843	sample	U	Urine	Girl	Morning	Weekend
MQ180326-156	4_1_M_U_2	04	1.53	11.9321	16.57	sample	U	Negative_urine	control	control	control
MQ180326-180	4_2_A_U_2	04	3.18	12.7799	18.2566	sample	U	Negative_urine	control	control	control
MQ180326-81	4_2_M_U	04	5.44	13.9272	22.6504	sample	U	Negative_DNAsense	control	control	control
MQ180326-172	4_2_M_U_2	04	4.76	17.3791	20.4242	sample	U	Negative_DNAsense	control	control	control

## Sheet: Sheet1
ReadID	SampleID	Raw	Trimmed	Merged	PhiXScreened	Mapped
M00878:215:000000000-BFB9J:1:N:0:AATCAGTC+AAGGCGCT	MQ170915-253	32350	32342	30869	30869	29612
M00878:215:000000000-BFB9J:1:N:0:AATCAGTC+TTGGGTAC	MQ170915-252	48260	48251	46930	46930	44791
M00878:215:000000000-BFB9J:1:N:0:AATCCGTA+AAGGCGCT	MQ170915-261	50000	49987	47675	47675	43112
M00878:215:000000000-BFB9J:1:N:0:AATCCGTA+ACCATAGC	MQ170915-256	35978	35971	31981	31981	29544
M00878:215:000000000-BFB9J:1:N:0:AATCCGTA+CACTACGC	MQ170915-254	33023	33019	31547	31547	30027
M00878:215:000000000-BFB9J:1:N:0:AATCCGTA+GAACACTT	MQ170915-258	33633	33628	32231	32231	31142
M00878:215:000000000-BFB9J:1:N:0:AATCCGTA+GAGCCATC	MQ170915-259	46401	46391	44364	44364	42790
M00878:215:000000000-BFB9J:1:N:0:AATCCGTA+TCGACATC	MQ170915-257	32686	32680	31187	31187	29927
M00878:215:000000000-BFB9J:1:N:0:AATCCGTA+TGCAGTCC	MQ170915-255	832	831	779	779	733
M00878:215:000000000-BFB9J:1:N:0:AATCCGTA+TTGGGTAC	MQ170915-260	35593	35585	33610	33610	29417
M00878:215:000000000-BFB9J:1:N:0:ACACCTGG+AAGGCGCT	MQ170915-269	50000	49996	48363	48363	47179
M00878:215:000000000-BFB9J:1:N:0:ACACCTGG+ACCATAGC	MQ170915-264	50000	49988	47123	47123	44793
M00878:215:000000000-BFB9J:1:N:0:ACACCTGG+CACTACGC	MQ170915-262	47457	47444	45715	45715	42654
M00878:215:000000000-BFB9J:1:N:0:ACACCTGG+GAACACTT	MQ170915-266	33291	33287	31163	31163	30060
M00878:215:000000000-BFB9J:1:N:0:ACACCTGG+GAGCCATC	MQ170915-267	50000	49987	47062	47062	45827
M00878:215:000000000-BFB9J:1:N:0:ACACCTGG+TCGACATC	MQ170915-265	50000	49994	48003	48003	46356
M00878:215:000000000-BFB9J:1:N:0:ACACCTGG+TGCAGTCC	MQ170915-263	31960	31951	30228	30228	28512
M00878:215:000000000-BFB9J:1:N:0:ACACCTGG+TTGGGTAC	MQ170915-268	49106	49097	45511	45511	44296
M00878:215:000000000-BFB9J:1:N:0:TATCGTTG+CACTACGC	MQ170915-270	37046	37041	35552	35552	34653
ReadID SampleID Raw Trimmed Merged PhiXScreened Mapped
M00878:215:000000000-BFB9J:1:N:0:ACTCGCTA+AAGGCTAT	MQ170915-168	491	0	0	491	452
M00878:215:000000000-BFB9J:1:N:0:ACTCGCTA+CCTAGAGT	MQ170915-165	2531	0	0	2531	2419
M00878:215:000000000-BFB9J:1:N:0:ACTCGCTA+CTATTAAG	MQ170915-167	85	0	0	85	59
M00878:215:000000000-BFB9J:1:N:0:ACTCGCTA+GAGCCTTA	MQ170915-169	8040	0	0	8040	7725
M00878:215:000000000-BFB9J:1:N:0:ACTCGCTA+GCGTAAGA	MQ170915-166	182	0	0	182	159
M00878:215:000000000-BFB9J:1:N:0:ACTCGCTA+TCGACTAG	MQ170915-163	1913	0	0	1913	1799
M00878:215:000000000-BFB9J:1:N:0:ACTCGCTA+TTATGCGA	MQ170915-170	10240	0	0	10240	9837
M00878:215:000000000-BFB9J:1:N:0:ACTCGCTA+TTCTAGCT	MQ170915-164	8834	0	0	8834	8538
M00878:215:000000000-BFB9J:1:N:0:GCGTAGTA+CCTAGAGT	MQ170915-181	50000	0	0	50000	48281
M00878:215:000000000-BFB9J:1:N:0:GCGTAGTA+CTATTAAG	MQ170915-183	411	0	0	411	314
M00878:215:000000000-BFB9J:1:N:0:GCGTAGTA+GCGTAAGA	MQ170915-182	50000	0	0	50000	46964
M00878:215:000000000-BFB9J:1:N:0:GCGTAGTA+TCGACTAG	MQ170915-179	1358	0	0	1358	1273
M00878:215:000000000-BFB9J:1:N:0:GCGTAGTA+TTCTAGCT	MQ170915-180	1539	0	0	1539	1403
M00878:215:000000000-BFB9J:1:N:0:GGAGCTAC+AAGGCTAT	MQ170915-176	8007	0	0	8007	7679
M00878:215:000000000-BFB9J:1:N:0:GGAGCTAC+CCTAGAGT	MQ170915-173	2409	0	0	2409	2191
M00878:215:000000000-BFB9J:1:N:0:GGAGCTAC+CTATTAAG	MQ170915-175	2560	0	0	2560	2335
M00878:215:000000000-BFB9J:1:N:0:GGAGCTAC+GAGCCTTA	MQ170915-177	4772	0	0	4772	4462
M00878:215:000000000-BFB9J:1:N:0:GGAGCTAC+GCGTAAGA	MQ170915-174	9841	0	0	9841	9291
M00878:215:000000000-BFB9J:1:N:0:GGAGCTAC+TCGACTAG	MQ170915-171	8483	0	0	8483	8069
M00878:215:000000000-BFB9J:1:N:0:GGAGCTAC+TTATGCGA	MQ170915-178	17242	0	0	17242	16320
M00878:215:000000000-BFB9J:1:N:0:GGAGCTAC+TTCTAGCT	MQ170915-172	29056	0	0	29056	27730
